# Supplementary material for: Review and critical appraisal of studies mapping from quality of life or clinical measures to EQ-5D: an online database and application of the MAPS statement
Source: Health Qual Life Outcomes. 2018 Feb 12;16:31. doi: 10.1186/s12955-018-0857-3 (PMC5810002; doi:10.1186/s12955-018-0857-3)
Supplement: Supplementary file 3 — Database of mapping studies version 6 110717. Data extraction table. Spreadsheet copy of the data extraction table, giving details of the studies meeting inclusion criteria. (XLSX 285 kb) [file 12955_2018_857_MOESM3_ESM.xlsx]

## Sheet: DET - included studies
	HERC database of mapping studies
	This database lists published studies estimating mapping algorithms that estimate EQ-5D utilities from other quality of life measures and report the algorithm in sufficient detail to allow other researchers to estimate utilities on other data. Studies were identified from previous reviews and literature searches and searches will be updated every 6 months. Further details on the database are avai…
	If you use this database to identify mapping studies for your paper or HTA submission, please cite this database as follows: Dakin H, Abel L, Burns R, Yang Y, 2017. HERC database of mapping studies, Version 6.0 (Last updated: 11 July 2017). To be made available at: http://www.herc.ox.ac.uk/downloads/herc-database-of-mapping-studies.
	Primary studies developing equations mapping onto EQ-5D
	Citation details	Endnote reference	Quality of life measures			Disease or patient group	Disease category	No. observations in estimation sample	Mapping models investigated	Mapping models investigated								Method for getting predictions if 2-part		Related papers and resources	Related papers and resources
			From (COMPLETED FOR ALL ROWS	From	To					OLS	GLM	GEE	2-part	CLAD	Tobit	response mapping	Other		Related papers and resources
	Acaster, S., Pinder, B., Mukuria, C., & Copans, A. (2015). Mapping the EQ-5D index from the cystic fibrosis questionnaire-revised using multiple modelling approaches. Health Qual Life Outcomes, 13, 33.	{Acaster, 2015 #437}	Cystic Fibrosis Questionnaire-Revised (CFQ-R)	Cystic Fibrosis Questionnaire-Revised (CFQ-R)	EQ-5D	Cystic fibrosis	Respiratory system	401	OLS; 2-Part ; Tobit	OLS			2-Part		Tobit
	Adams R., Walsh C., Veale D., Bresnihan B., FitzGerald O., Barry M. (2010). Understanding the relationship between the EQ-5D, SF-6D, HAQ and disease activity in inflammatory arthritis. Pharmacoeconomics. 28 (6), 477-87.	{Adams, 2010 #6}	Health Assessment Questionnaire (HAQ)	Health Assessment Questionnaire (HAQ)	EQ-5D	Rheumatoid arthritis	Musculoskeletal	345 pts	OLS	OLS									Models re-estimated in {Adams, 2011 #147}	Models re-estimated in {Adams, 2011 #147}	Models re-estimated in Adams, R et al. (2011). Value Health. 14, 921-7.
		{Adams, 2010 #6}	Health Assessment Questionnaire (HAQ)		EQ-5D	Psoriatic arthritis	Musculoskeletal	159 pts	OLS	OLS									Models re-estimated in {Adams, 2011 #147}
		{Adams, 2010 #6}	28-joint disease activity score (DAS 28) developed by European League Against Arthritis (EULAR)	28-joint disease activity score (DAS 28) developed by European League Against Arthritis (EULAR)	EQ-5D	Rheumatoid arthritis	Musculoskeletal	345 pts	OLS	OLS									Models re-estimated in {Adams, 2011 #147}
		{Adams, 2010 #6}	28-joint disease activity score (DAS 28) developed by European League Against Arthritis (EULAR)		EQ-5D	Psoriatic arthritis	Musculoskeletal	159 pts	OLS	OLS
		{Adams, 2010 #6}	Health Assessment Questionnaire (HAQ)	Health Assessment Questionnaire (HAQ)	SF-6D	Rheumatoid arthritis	Musculoskeletal	345 pts	OLS	OLS									Models re-estimated in {Adams, 2011 #147}	Models re-estimated in {Adams, 2011 #147}	Models re-estimated in Adams, R et al. (2011). Value Health. 14, 921-7.
		{Adams, 2010 #6}	Health Assessment Questionnaire (HAQ)		SF-6D	Psoriatic arthritis	Musculoskeletal	159 pts	OLS	OLS									Models re-estimated in {Adams, 2011 #147}
		{Adams, 2010 #6}	28-joint disease activity score (DAS 28) developed by European League Against Arthritis (EULAR)	28-joint disease activity score (DAS 28) developed by European League Against Arthritis (EULAR)	SF-6D	Rheumatoid arthritis	Musculoskeletal	345 pts	OLS	OLS									Models re-estimated in {Adams, 2011 #147}
		{Adams, 2010 #6}	28-joint disease activity score (DAS 28) developed by European League Against Arthritis (EULAR)		SF-6D	Psoriatic arthritis	Musculoskeletal	159 pts	OLS	OLS
	Adams R., Craig B. M., Walsh C. D., Veale D. J., Bresnihan B., FitzGerald O., et al. (2011). The impact of a revised EQ-5D population scoring on preference-based utility scores in an inflammatory arthritis cohort. Value Health. 14 (6), 921-7.	{Adams, 2011 #147}	Health Assessment Questionnaire (HAQ)	Health Assessment Questionnaire (HAQ)	EQ-5D	Rheumatoid arthritis	Musculoskeletal	345 pts	OLS	OLS									Models predicting the standard EQ-5D tariff were previously reported in {Adams, 2010 #6}	Models predicting the standard EQ-5D tariff were previously reported in {Adams, 2010 #6}	Models predicting the standard EQ-5D tariff were previously reported in Adams, R et al. (2010). Pharmacoeconomics. 28, 477-87.
		{Adams, 2011 #147}	Health Assessment Questionnaire (HAQ)		EQ-5D	Psoriatic arthritis	Musculoskeletal	159 pts	OLS	OLS
		{Adams, 2011 #147}	28-joint disease activity score (DAS 28) developed by European League Against Arthritis (EULAR)	28-joint disease activity score (DAS 28) developed by European League Against Arthritis (EULAR)	EQ-5D	Rheumatoid arthritis	Musculoskeletal	345 pts	OLS	OLS
	Ara, R., Kearns, B., vanHout, B. A., & Brazier, J. E. (2014). Predicting preference-based utility values using partial proportional odds models. BMC Res Notes, 7, 438.	{Ara, 2014 #467}	General health, acute sickness and demographic variables	General health, acute sickness and demographic variables	EQ-5D	Musculoskeletal conditions	Musculoskeletal	11290	OLS; response mapping	OLS						response mapping					Models for musculoskeletal conditions are shown in the text; models for other conditions are shown in the appendix. Models for nervous system conditions were estimated but not shown in the paper.
		{Ara, 2014 #467}	General health, acute sickness and demographic variables		EQ-5D	Diabetes	Endocrine disorders	4513		OLS						response mapping
		{Ara, 2014 #467}	General health, acute sickness and demographic variables		EQ-5D	Respiratory problems	Respiratory system	5110		OLS						response mapping
		{Ara, 2014 #467}	General health, acute sickness and demographic variables		EQ-5D	Cardiovascular disease	Cardiovascular	7998		OLS						response mapping
		{Ara, 2014 #467}	General health, acute sickness and demographic variables		EQ-5D	Mental health conditions	Mental health and behavioural disorders	1901		OLS						response mapping
	Ara R., Brazier J. (2008). Deriving an algorithm to convert the eight mean SF-36 dimension scores into a mean EQ-5D preference-based score from published studies (where patient level data are not available). Value Health. 11 (7), 1131-43.	{Ara, 2008 #227}	SF-36	SF-36	EQ-5D	Asthma, chest pain, older people, COPD, irritable bowel syndrome, trauma, back pain, leg disorders, osteoarthritis	Various	6350	OLS	OLS
	Ara R. M., Reynolds A. V., Conway P. (2007). The cost-effectiveness of etanercept in patients with severe ankylosing spondylitis in the UK. Rheumatology (Oxford). 46 (8), 1338-44.	{Ara, 2007 #262}	Bath Ankylosing Spondylitis Disease Activity Index (BASDAI) and Bath Ankylosing Spondylitis Functional Index (BASFI)	Bath Ankylosing Spondylitis Disease Activity Index (BASDAI) and Bath Ankylosing Spondylitis Functional Index (BASFI)	EQ-5D	Ankylosing Spondylitis	Musculoskeletal	Unclear	Not stated								Not stated
	Askew R. L., Swartz R. J., Xing Y., Cantor S. B., Ross M. I., Gershenwald J. E., et al. (2011). Mapping FACT-melanoma quality-of-life scores to EQ-5D health utility weights. Value Health. 14 (6), 900-6.	{Askew, 2011 #148}	Functional assessment of Cancer Therapy - Melanoma (FACT-M)	Functional assessment of Cancer Therapy - Melanoma (FACT-M)	EQ-5D	Melanoma	Cancer	138	OLS; CLAD	OLS				CLAD
	Badia, X., Roset, M., Valassi, E., Franz, H., Forsythe, A., & Webb, S. M. (2013). Mapping CushingQOL scores to EQ-5D utility values using data from the European Registry on Cushing's syndrome (ERCUSYN). Qual Life Res. 22(10), 2941-2950	{Badia, 2013 #344}	CushingQOL	CushingQOL	EQ-5D	Cushing’s syndrome	Endocrine disorders	128	GLM; Tobit		GLM				Tobit
	Bansback N, Marra C, Tsuchiya A, Anis A, Guh D, Hammond T, et al. Using the health assessment questionnaire to estimate preference-based single indices in patients with rheumatoid arthritis. Arthritis Rheum. 2007 Aug 15;57(6):963-71.	{Bansback, 2007 #132}	Health Assessment Questionnaire Disability Index (HAQ-DI)	Health Assessment Questionnaire Disability Index (HAQ-DI)	EQ-5D	Rheumatoid arthritis	Musculoskeletal	439	GEE			GEE							{Versteegh, 2010 #243} externally validated and used to explore how poor predictions are for those in poor health	{Versteegh, 2010 #243} externally validated and used to explore how poor predictions are for those in poor health	Versteegh (Versteegh, MM et al. (2010). Health Qual Life Outcomes. 8, 141) externally validated and used to explore how poor predictions are for those in poor health.
		{Bansback, 2007 #132}	Health Assessment Questionnaire Disability Index (HAQ-DI)		SF-6D	Rheumatoid arthritis	Musculoskeletal	439	GEE			GEE
	Barton G. R., Sach T. H., Jenkinson C., Avery A. J., Doherty M., Muir K. R. (2008). Do estimates of cost-utility based on the EQ-5D differ from those based on the mapping of utility scores? Health Qual Life Outcomes. 6, 51.	{Barton, 2008 #20}	Western Ontario and McMaster Universities Osteoarthritis Index (WOMAC)	Western Ontario and McMaster Universities Osteoarthritis Index (WOMAC)	EQ-5D	Knee pain	Musculoskeletal	348	OLS	OLS									Early version presented at HESG {Barton, 2008 #250}	Early version presented at HESG {Barton, 2008 #250}. Externally validated by {Kiadaliri, 2016 #531}.	Early version presented at HESG. Externally validated by Kiadaliri and Englund (2016, Health and quality of life outcomes, 14, 141).
	Barton, P., Jobanputra, P., Wilson, J., Bryan, S., & Burls, A. (2004). The use of modelling to evaluate new drugs for patients with a chronic condition: the case of antibodies against tumour necrosis factor in rheumatoid arthritis. Health Technol Assess, 8(11), iii, 1-91.	{Barton, 2004 #481}	Health assessment Questionnaire (HAQ)	Health assessment Questionnaire (HAQ)	EQ-5D	Rheumatoid arthritis	Musculoskeletal	233	Not stated								Not stated			Mapping described on page 22-3. Uses the same dataset as {Hurst, 1997 #469}. Pennington et al {Pennington, 2014 #443} compare performance against different mapping algorithms and assess impact on an economic model. Cited in {Drummond, 2005 #476}{Pennington, 2014 #443}.	Mapping described on page 22-3. Uses the same dataset as Hurst 1997 (Br J Rheumatol, 36, 551-559). Pennington et al (2014, Value Health, 17, 762-771) compare performance against different mapping algorithms and assess impact on an economic model.
	Blome, C., Beikert, F. C., Rustenbach, S. J., & Augustin, M. (2013). Mapping DLQI on EQ-5D in psoriasis: transformation of skin-specific health-related quality of life into utilities. Arch Dermatol Res, 305(4), 197-204.	{Blome, 2013 #305}	Dermatology Life Quality Index (DLQI) and clinical indicators	Dermatology Life Quality Index (DLQI) and clinical indicators	EQ-5D	Psoriasis	Skin	1511	OLS	OLS
	Boland, M. R., van Boven, J. F., Kocks, J. W., van der Molen, T., Goossens, L. M., Chavannes, N. H., & Rutten-van Molken, M. P. (2015). Mapping the clinical chronic obstructive pulmonary disease questionnaire onto generic preference-based EQ-5D values. Value Health, 18(2), 299-307.	{Boland, 2015 #434}	Clinical Chronic Obstructive Pulmonary Disease Questionnaire (CCQ)	Clinical Chronic Obstructive Pulmonary Disease Questionnaire (CCQ)	EQ-5D	Clinical Chronic Obstructive Pulmonary Disease (COPD)	Respiratory system	653	OLS; GLM; Tobit	OLS	GLM				Tobit
	Brazier, J., Connell, J., Papaioannou, D., Mukuria, C., Mulhern, B., Peasgood, T., Lloyd Jones, M., Paisley, S., O'Cathain, A., Barkham, M., Knapp, M., Byford, S., Gilbody, S., & Parry, G. (2014). A systematic review, psychometric analysis and qualitative assessment of generic preference-based measures of health in mental health populations and the estimation of mapping functions from widely used…	{Brazier, 2014 #372}	Hospital Anxiety and Depression Scale (HADS)	Hospital Anxiety and Depression Scale (HADS)	EQ-5D	Depression, anxiety and phobias	Mental health and behavioural disorders	286 patients	OLS; Tobit; response mapping	OLS					Tobit	response mapping					Mapping presented in Chapter 4; coefficients given in Appendix 3
		{Brazier, 2014 #372}	Hospital Anxiety and Depression Scale (HADS)	Hospital Anxiety and Depression Scale (HADS)	EQ-5D	Deliberate self harm	Mental health and behavioural disorders	475 patients	OLS; Tobit; response mapping	OLS					Tobit	response mapping
		{Brazier, 2014 #372}	Hospital Anxiety and Depression Scale (HADS)	Hospital Anxiety and Depression Scale (HADS)	SF-6D	Depression, anxiety and phobias	Mental health and behavioural disorders	286 patients	OLS	OLS
		{Brazier, 2014 #372}	Patient Health Questionnaire 9-item depression module (PHQ-9)	Patient Health Questionnaire 9-item depression module (PHQ-9)	SF-6D	Depression and/or anxiety	Mental health and behavioural disorders	394 patients	OLS; Tobit; response mapping	OLS					Tobit	response mapping
		{Brazier, 2014 #372}	Generalised Anxiety Disorder Assessment (GAD-7)	Generalised Anxiety Disorder Assessment (GAD-7)	SF-6D	Depression and/or anxiety	Mental health and behavioural disorders	394 patients	Tobit; response mapping						Tobit	response mapping
		{Brazier, 2014 #372}	Generalised Anxiety Disorder Assessment (GAD-7) and Patient Health Questionnaire (PHQ-9)	Generalised Anxiety Disorder Assessment (GAD-7) and Patient Health Questionnaire (PHQ-9)	SF-6D	Depression and/or anxiety	Mental health and behavioural disorders	394 patients	Unclear
		{Brazier, 2014 #372}	Clinical Outcomes in Routine Evaluation – Outcome Measure (CORE-OM)	Clinical Outcomes in Routine Evaluation – Outcome Measure (CORE-OM)	SF-6D	Depression and/or anxiety	Mental health and behavioural disorders	394 patients	OLS; Tobit; response mapping	OLS					Tobit	response mapping					Methods presented in Chapter 4. Coefficients not reported in the monograph
		{Brazier, 2014 #372}	General Health Questionnaire (GHQ-12)	General Health Questionnaire (GHQ-12)	SF-6D	Depression or anxiety	Mental health and behavioural disorders	213 patients	OLS; response mapping	OLS						response mapping
	Brennan D. S., Spencer A. J. (2006). Mapping oral health related quality of life to generic health state values. BMC Health Serv Res. 6, 96.	{Brennan, 2006 #25}	Oral Health Impact Profile (OHIP)	Oral Health Impact Profile (OHIP)	EQ-5D	Dental patients	General population	250	Tobit						Tobit
	Browne C., Brazier J., Carlton J., Alavi Y., Jofre-Bonet M. (2012). Estimating quality-adjusted life years from patient-reported visual functioning. Eye (Lond). 26 (10), 1295-301.	{Browne, 2012 #212}	25-item Visual Functioning Questionnaire (VFQ-25)	25-item Visual Functioning Questionnaire (VFQ-25)	EQ-5D	Glaucoma	Eye conditions	131 patients	OLS; CLAD; Tobit	OLS				CLAD	Tobit
		{Browne, 2012 #212}	25-item Visual Functioning Questionnaire (VFQ-25)		SF-6D	Glaucoma	Eye conditions	124 patients	OLS; CLAD; Tobit	OLS				CLAD	Tobit
	Buxton M. J., Lacey L. A., Feagan B. G., Niecko T., Miller D. W., Townsend R. J. (2007). Mapping from disease-specific measures to utility: an analysis of the relationships between the Inflammatory Bowel Disease Questionnaire and Crohn's Disease Activity Index in Crohn's disease and measures of utility. Value Health. 10 (3), 214-20.	{Buxton, 2007 #24}	Inflammatory Bowel Disease Questionnaire (IBDQ)	Inflammatory Bowel Disease Questionnaire (IBDQ)	EQ-5D	Crohn's disease	Digestive system	3320	Linear mixed models	Linear mixed models
		{Buxton, 2007 #24}	Crohn's Disease Activity Index (CDAI)	Crohn's Disease Activity Index (CDAI)	EQ-5D	Crohn's disease	Digestive system	3575	Linear mixed models	Linear mixed models
		{Buxton, 2007 #24}	Inflammatory Bowel Disease Questionnaire (IBDQ)	Inflammatory Bowel Disease Questionnaire (IBDQ)	SF-6D	Crohn's disease	Digestive system	3230	Linear mixed models	Linear mixed models
		{Buxton, 2007 #24}	Crohn's Disease Activity Index (CDAI)	Crohn's Disease Activity Index (CDAI)	SF-6D	Crohn's disease	Digestive system	3640	Linear mixed models	Linear mixed models
	Calvert M. J., Freemantle N., Yao G., Cleland J. G., Billingham L., Daubert J. C., et al. (2005). Cost-effectiveness of cardiac resynchronization therapy: results from the CARE-HF trial. European heart journal. 26 (24), 2681-8.	{Calvert, 2005 #261}	Minnesota Living with Heart Failure Questionnaire (MLWHF)	Minnesota Living with Heart Failure Questionnaire (MLWHF)	EQ-5D	Heart failure	Cardiovascular	813 patients	Linear mixed models	Linear mixed models
	Carreno A., Fernandez I., Badia X., Varela C., Roset M. (2011). Using HAQ-DI to estimate HUI-3 and EQ-5D utility values for patients with rheumatoid arthritis in Spain. Value Health. 14 (1), 192-200.	{Carreno, 2011 #224}	Health Assessment Questionnaire Disability Index (HAQ-DI)	Health Assessment Questionnaire Disability Index (HAQ-DI)	EQ-5D	Rheumatoid arthritis	Musculoskeletal	235	OLS	OLS
		{Carreno, 2011 #224}	Health Assessment Questionnaire Disability Index (HAQ-DI)		HUI3	Rheumatoid arthritis	Musculoskeletal	206	OLS	OLS
	Chan, K. K., Willan, A. R., Gupta, M., & Pullenayegum, E. (2014). Underestimation of Uncertainties in Health Utilities Derived from Mapping Algorithms Involving Health-Related Quality-of-Life Measures: Statistical Explanations and Potential Remedies. Med Decis Making, 34(7), 863-872.	{Chan, 2014 #369}	University of Washington Quality of Life questionnaire version 4 (UW QOL v4)	University of Washington Quality of Life questionnaire version 4 (UW QOL v4)	EQ-5D	Head and neck cancer	Cancer	89	OLS	OLS										{Chan, 2015 #512}	Also presented at the 8th International Conference on Head and Neck Cancer and the International Health Economics Association (iHEA) 11th World Congress
	Chavez, L. J. Bradley, K. Tefft, N. Liu, C. F. Hebert, P. Devine, B. 2016. Preference weights for the spectrum of alcohol use in the U.S. Population. Drug and Alcohol Dependence. 161; 206-213	{Chavez, 2016 #490}	AUDIT-C Scores	AUDIT-C Scores	EQ-5D	Alcohol Use	Public health	17440	GLM; Method of recycled predictions applied to obtain average adjusted mean preference weights		GLM						Method of recycled predictions applied to obtain average adjusted mean preference weights
		{Chavez, 2016 #490}	AUDIT-C Scores		SF-6D	Alcohol Use	Public health	17440			GLM						Method of recycled predictions applied to obtain average adjusted mean preference weights
	Chen, G., Iezzi, A., McKie, J., Khan, M. A., & Richardson, J. (2015). Diabetes and quality of life: Comparing results from utility instruments and Diabetes-39. Diabetes Res Clin Pract, 109, 326-333.	{Chen, 2015 #407}	Diabetes-39 (D-39)	Diabetes-39 (D-39)	EQ-5D	Diabetes and general public	Endocrine disorders	924	OLS; GLM	OLS	GLM										Multi-Instrument Comparison survey: The sample used in this study is encompassed within that used by Richardson et al 2012.
		{Chen, 2015 #407}	Diabetes-39 (D-39)		SF-6D		Endocrine disorders	924		OLS	GLM
		{Chen, 2015 #407}	Diabetes-39 (D-39)		HUI3		Endocrine disorders	924		OLS	GLM
		{Chen, 2015 #407}	Diabetes-39 (D-39)		QWB		Endocrine disorders	924		OLS	GLM
		{Chen, 2015 #407}	Diabetes-39 (D-39)		15D		Endocrine disorders	924		OLS	GLM
		{Chen, 2015 #407}	Diabetes-39 (D-39)		AQoL-8D		Endocrine disorders	924		OLS	GLM
	Chen, G., McKie, J., Khan, M. A., & Richardson, J. R. (2015). Deriving health utilities from the MacNew Heart Disease Quality of Life Questionnaire. Eur J Cardiovasc Nurs, 14(5), 405-415.	{Chen, 2014 #374}	MacNew Heart Disease Quality of Life Questionnaire (MacNew) instrument	MacNew Heart Disease Quality of Life Questionnaire (MacNew) instrument	EQ-5D	Coronary heart disease	Cardiovascular	943	OLS; GLM; robust MM-estimator	OLS	GLM						robust MM-estimator				Multi-Instrument Comparison survey: The sample used in this study is encompassed within that used by Richardson et al 2012.
		{Chen, 2014 #374}	MacNew Heart Disease Quality of Life Questionnaire (MacNew) instrument		SF-6D		Cardiovascular	943		OLS	GLM						robust MM-estimator
		{Chen, 2014 #374}	MacNew Heart Disease Quality of Life Questionnaire (MacNew) instrument		HUI3		Cardiovascular	943		OLS	GLM						robust MM-estimator
		{Chen, 2014 #374}	MacNew Heart Disease Quality of Life Questionnaire (MacNew) instrument		QWB		Cardiovascular	640		OLS	GLM						robust MM-estimator
		{Chen, 2014 #374}	MacNew Heart Disease Quality of Life Questionnaire (MacNew) instrument		15D		Cardiovascular	943		OLS	GLM						robust MM-estimator
		{Chen, 2014 #374}	MacNew Heart Disease Quality of Life Questionnaire (MacNew) instrument		AQoL-8D		Cardiovascular	943		OLS	GLM						robust MM-estimator
	Cheung, Y. B., Luo, N., Ng, R., & Lee, C. F. (2014). Mapping the functional assessment of cancer therapy-breast (FACT-B) to the 5-level EuroQoL Group's 5-dimension questionnaire (EQ-5D-5L) utility index in a multi-ethnic Asian population. Health Qual Life Outcomes, 12, 180	{Cheung, 2014 #462}	Functional Assessment of Cancer Therapy - Breast (FACT-B)	Functional Assessment of Cancer Therapy - Breast (FACT-B)	EQ-5D-5L	Breast cancer	Cancer	238	OLS; CLAD ; Tobit	OLS				CLAD	Tobit
	Cheung Y. B., Thumboo J., Gao F., Ng G. Y., Pang G., Koo W. H., et al. (2009). Mapping the English and Chinese versions of the Functional Assessment of Cancer Therapy-General to the EQ-5D utility index. Value Health. 12 (2), 371-6.	{Cheung, 2009 #16}	Functional Assessment of Cancer Therapy - General (FACT-G)	Functional Assessment of Cancer Therapy - General (FACT-G)	EQ-5D	Cancer	Cancer	572	OLS; CLAD	OLS				CLAD						Externally validated by {Pickard, 2012 #219}	Externally validated by Pickard, 2012 (Value Health, 15(2), 305-311)
	Cheung Y. B., Tan L. C., Lau P. N., Au W. L., Luo N. (2008). Mapping the eight-item Parkinson's Disease Questionnaire (PDQ-8) to the EQ-5D utility index. Qual Life Res. 17 (9), 1173-81.	{Cheung, 2008 #15}	8-item Parkinson’s Disease Questionnaire (PDQ-8)	8-item Parkinson’s Disease Questionnaire (PDQ-8)	EQ-5D	Parkinson's disease	Central nervous system	162	OLS; CLAD	OLS				CLAD
	Coca Perraillon, M., Shih, Y. C., & Thisted, R. A. (2015). Predicting the EQ-5D-3L Preference Index from the SF-12 Health Survey in a National US Sample: A Finite Mixture Approach. Med Decis Making, 35(7), 888-901.	{Coca Perraillon, 2015 #409}	SF-12	SF-12	EQ-5D	General population	General population	7120	OLS; 2-part; Finite mixture models	OLS			2-part				Finite mixture models
	Crott R., Briggs A. (2010). Mapping the QLQ-C30 quality of life cancer questionnaire to EQ-5D patient preferences. Eur J Health Econ. 11 (4), 427-34.	{Crott, 2010 #5}	EORTC Quality of Life Questionnaire (QLQ-C30)	EORTC Quality of Life Questionnaire (QLQ-C30)	EQ-5D	Breast cancer	Cancer	Around 800	OLS	OLS									Externally validated by {Crott, 2013 #214} and {Rowen, 2012 #302}{Crott, 2014 #371}{Doble, 2014 #395;Doble, 2016 #492}	Externally validated by {Crott, 2013 #214} and {Rowen, 2012 #307}, and {Crott, 2014 #371}{Doble, 2016 #492} and {Marriott, 2017 #535}	Externally validated by: Crott (Crott, R et al. (2013) Qual Life Res 22, 1045-1054); Rowen (Rowen, D et al. (2012) Value Health 15, 1059-68); Crott, R. (2014) Expert Rev Pharmacoecon Outcomes Res 1-8; and Doble, B., & Lorgelly, P. (2016). Qual Life Res, 25(4), 891-911; Marriott, E-R et al. (2017). Journal of Medical Economics, 20, 193-199.
	Currie C. J., Conway P. (2007). Evaluation of the association between EQ5D utility and dermatology life quality index (DLQI) score in patients with psoriasis. Value Health. 10 (6), A470-1 (Abstract PSK11).	{Currie, 2007 #276}	Dermatology Life Quality Index (DLQI)	Dermatology Life Quality Index (DLQI)	EQ-5D	Psoriasis	Skin	94	Not stated								Not stated		Quoted & critiqued by {Woolacott, 2006 #264}	Quoted & critiqued by {Woolacott, 2006 #264}	Quoted & critiqued by Woolacott (Woolacott, N et al. (2006). Health Technol Assess. 10, 1-233, i-iv).
	Dakin, H., Gray, A., & Murray, D. (2013). Mapping analyses to estimate EQ-5D utilities and responses based on Oxford Knee Score. Qual Life Res, 22(3), 683-694.	{Dakin, 2013 #217}	Oxford Knee Score (OKS)	Oxford Knee Score (OKS)	EQ-5D	Knee replacement for arthritis	Musculoskeletal	134269	OLS; GLM; 2-part; response mapping; 3-part	OLS	GLM		2-part			response mapping	3-part	Expected value	Model designed for secondary data on group means and tools to estimate predicted utilities available at: http://www.herc.ox.ac.uk/downloads/OKS. Preliminary results presented as a poster at EuroQoL plenary	Model designed for secondary data on group means and tools to estimate predicted utilities available at: http://www.herc.ox.ac.uk/downloads/OKS. Preliminary results presented as a poster at EuroQoL plenary	Stata command for estimating predicted utilities published by Stata command for estimating predicted utilities published by Ramos-Goñi, JM. et al (2013). Stata Journal, 13(3), 474-491. Model designed for secondary data on group means and tools to estimate predicted utilities available at: http://www.herc.ox.ac.uk/downloads/OKS. Preliminary results presented as a poster at EuroQoL plenary.
	Dams, J., Klotsche, J., Bornschein, B., Reese, J. P., Balzer-Geldsetzer, M., Winter, Y., Schrag, A., Siderowf, A., Oertel, W. H., Deuschl, G., Siebert, U., & Dodel, R. (2013). Mapping the EQ-5D index by UPDRS and PDQ-8 in patients with Parkinson's disease. Health Qual Life Outcomes, 11, 35.	{Dams, 2013 #346}	Unified Parkinson’s Disease Rating Scale (UPDRS)	Unified Parkinson’s Disease Rating Scale (UPDRS)	EQ-5D	Parkinson’s disease	Central nervous system	121	OLS; fractional polynomial regression; logarithmic function	OLS							fractional polynomial regression; logarithmic function			External validation reported in the same paper	External validation reported in the same paper
		{Dams, 2013 #346}	8-item Parkinson’s Disease Questionnaire (PDQ-8)	8-item Parkinson’s Disease Questionnaire (PDQ-8)	EQ-5D	Parkinson’s disease	Central nervous system	121		OLS							fractional polynomial regression; logarithmic function
	Diels, J., Hamberg, P., Ford, D., Price, P. W., Spencer, M., & Dass, R. N. (2015). Mapping FACT-P to EQ-5D in a large cross-sectional study of metastatic castration-resistant prostate cancer patients. Qual Life Res, 24(3), 591-598.	{Diels, 2015 #429}	Functional Assessment of Cancer Therapy - Prostate (FACT-P)	Functional Assessment of Cancer Therapy - Prostate (FACT-P)	EQ-5D	Prostate cancer	Cancer	602	OLS; GLM; Tobit; Median regression	OLS	GLM				Tobit		Median regression
	Dixon, P., Dakin, H., & Wordsworth, S. (2015). Generic and disease-specific estimates of quality of life in macular degeneration: Mapping of the MacDQoL onto the EQ-5D-3L. Quality of Life Research, 25(4), 935-945.	{Dixon, 2016 #513}	Macular Degeneration Quality of Life (MacDQoL)	Macular Degeneration Quality of Life (MacDQoL)	EQ-5D	Macular degeneration	Eye conditions	655	OLS; 2-part; CLAD; Tobit	OLS			2-part	CLAD	Tobit
	Edlin R., Tsuchiya A., Brazier J. (2002). Mapping the Minnesota Living with Heart Failure Questionnaire to the EQ-5D index. Report to Novartis Contact authors for further details.	{Edlin, 2002 #202}	Minnesota Living with Heart Failure Questionnaire (MLWHF)	Minnesota Living with Heart Failure Questionnaire (MLWHF)	EQ-5D	NYHA Class II-IV heart failure patients	Cardiovascular	22931	OLS; response mapping	OLS						response mapping		expected value and highest probability??
	Franks P., Lubetkin E. I., Gold M. R., Tancredi D. J. (2003). Mapping the SF-12 to preference-based instruments: convergent validity in a low-income, minority population. Med Care. 41 (11), 1277-83.	{Franks, 2003 #31}	SF-12	SF-12	EQ-5D	Low income ethnic minorities	General population	240	OLS	OLS									External validation and evaluation of impact on cost-utility results by {Pickard, 2005 #232} and {Snedecor, 2009 #263}	External validation and evaluation of impact on cost-utility results by {Pickard, 2005 #232} and {Snedecor, 2009 #263}	External validation and evaluation of impact on cost-utility results by Pickard et al (2005, Health Qual Life Outcomes. 3, 11) and Snedecor et al (2009, Sleep. 32, 817-24).
		{Franks, 2003 #31}	SF-12		HUI3	Low income ethnic minorities	General population	240	OLS	OLS
	Franks P., Lubetkin E. I., Gold M. R., Tancredi D. J., Jia H. (2004). Mapping the SF-12 to the EuroQol EQ-5D Index in a national US sample. Med Decis Making. 24 (3), 247-54.	{Franks, 2004 #30}	SF-12	SF-12	EQ-5D	General population	General population	12998	OLS	OLS									Validated by {Rowen, 2009 #12}. External validation and evaluation of impact on cost-utility results by {Pickard, 2005 #232} and {Snedecor, 2009 #263}	Validated by {Rowen, 2009 #12}. External validation and evaluation of impact on cost-utility results by {Pickard, 2005 #232} and {Snedecor, 2009 #263}	Validated by Rowen (Rowen, D et al. (2009). Health Qual Life Outcomes. 7, 27). External validation and evaluation of impact on cost-utility results by Pickard et al (2005, Health Qual Life Outcomes. 3, 11) and Snedecor et al (2009, Sleep. 32, 817-24).
	Freemantle, N. Wilson, A. Fisher, M. (2015). Mapping The St George's Respiratory Questionnaire To The EuroQoL 5 Dimensions: A Study In Patients With Idiopathic Pulmonary Fibrosis. Value in Health. 18 (7). A503	{Freemantle, 2015 #493}	St George's Respiratory Questionnaire (SGRQ)	St George's Respiratory Questionnaire (SGRQ)	EQ-5D	Idiopathic Pulmonary Fibrosis (IPF)	Respiratory system	202	GLM; Mixture models; Restricted cubic splines fitted for examining non-linearity		GLM						Mixture models; Restricted cubic splines fitted for examining non-linearity
	Gamst-Klaussen, T., Chen, G., Lamu, A. N., & Olsen, J. A. (2016). Health state utility instruments compared: inquiring into nonlinearity across EQ-5D-5L, SF-6D, HUI-3 and 15D. Qual Life Res, 25(7), 1667-1678.	{Gamst-Klaussen, 2015 #495}	EQ-5D-5L	EQ-5D-5L	SF-6D	General public, arthritis, asthma, cancer, depression, diabetes, hearing, heart	Various	7930	Quantile regression models for development of scale-dependent exchange rates								Quantile regression models for development of scale-dependent exchange rates		Sample overlaps with that of Richardson {Richardson, 2014 #394}{Richardson, 2012 #332;Richardson, 2012 #338;Richardson, 2012 #339;Richardson, 2012 #340;Richardson, 2012 #341;Richardson, 2013 #342}{Chen, 2016 #491}		Sample overlaps with that of Richardson (2014) Patient, 7(1), 85-96; (2012) MIC Papers 2-7; Chen (2016) Med Decis Making. 36(2): 160-175.
		{Gamst-Klaussen, 2015 #495}	SF-6D	SF-6D	EQ-5D-5L		Various	7930									Quantile regression models for development of scale-dependent exchange rates
		{Gamst-Klaussen, 2015 #495}	HUI3	HUI3	EQ-5D-5L		Various	7930									Quantile regression models for development of scale-dependent exchange rates
		{Gamst-Klaussen, 2015 #495}	15D	15D	EQ-5D-5L		Various	7930									Quantile regression models for development of scale-dependent exchange rates
		{Gamst-Klaussen, 2015 #495}	HUI3	HUI3	SF-6D		Various	7930									Quantile regression models for development of scale-dependent exchange rates
		{Gamst-Klaussen, 2015 #495}	15D	15D	SF-6D		Various	7930									Quantile regression models for development of scale-dependent exchange rates
	Ghatnekar, O., Eriksson, M., & Glader, E. L. (2013). Mapping health outcome measures from a stroke registry to EQ-5D weights. Health Qual Life Outcomes, 11, 34.	{Ghatnekar, 2013 #347}	Stroke outcome measures not restricted to validated instruments	Stroke outcome measures not restricted to validated instruments	EQ-5D	Stroke	Cardiovascular	272	OLS; CLAD; Tobit	OLS				CLAD	Tobit
	Gillard P. J., Devine B., Varon S. F., Liu L., Sullivan S. D. (2012). Mapping from disease-specific measures to health-state utility values in individuals with migraine. Value Health. 15 (3), 485-94.	{Gillard, 2012 #216}	Headache Impact Test (HIT-6)	Headache Impact Test (HIT-6)	EQ-5D	Migraine	Central nervous system	6334	OLS	OLS
		{Gillard, 2012 #216}	Migraine-Specific Quality-of-Life Questionnaire version 2.1 (MSQ)	Migraine-Specific Quality-of-Life Questionnaire version 2.1 (MSQ)	EQ-5D	Migraine	Central nervous system	6108	OLS	OLS
	Goldsmith K. A., Dyer M. T., Buxton M. J., Sharples L. D. (2010). Mapping of the EQ-5D index from clinical outcome measures and demographic variables in patients with coronary heart disease. Health Qual Life Outcomes. 8 (1), 54.	{Goldsmith, 2010 #4}	Clinical outcome measures and demographic variables, including Seattle Angina Questionnaire	Clinical outcome measures and demographic variables, including Seattle Angina Questionnaire	EQ-5D	Cardiovascular disease	Cardiovascular	2855	OLS	OLS
	Gordon J., Lister S., Prettyjohns M., McEwan P., Tetlow A., Gabriel Z. (2012). A cost-utility study of the use of pregabalin in treatment-refractory neuropathic pain. J Med Econ. 15 (2), 207-18.	{Gordon, 2012 #269}	Numerical rating scale (NRS) of pain severity	Numerical rating scale (NRS) of pain severity	EQ-5D	Neuropathic pain	Musculoskeletal	284	GLM		GLM
	Gray A. M., Rivero-Arias O., Clarke P. M. (2006). Estimating the association between SF-12 responses and EQ-5D utility values by response mapping. Med Decis Making. 26 (1), 18-29.	{Gray, 2006 #27}	SF-12	SF-12	EQ-5D	General population	General population	12967	OLS; 2-part; response mapping	OLS			2-part			response mapping		Monte Carlo N=1	Tool to estimate predicted utilities available at: http://www.herc.ox.ac.uk/downloads/supp_pub/sf12eq5d. Early version presented at HESG {Gray, 2004 #251}. Validated by {Poole, 2009 #9} and {Rowen, 2009 #12}.	Tool to estimate predicted utilities available at: http://www.herc.ox.ac.uk/downloads/supp_pub/sf12eq5d. Early version presented at HESG {Gray, 2004 #251}. Validated by {Poole, 2009 #9}, {Gabbe, 2015 #405}, {Rowen, 2009 #12} and {Ayis, 2015 #406}	Tool to estimate predicted utilities available at: http://www.herc.ox.ac.uk/downloads/supp_pub/sf12eq5d. Early version (including two-part model) presented at HESG. Validated by Poole et al (2009, Br J Dermatol. 161, 1335-40), Gabbe et al (2015 Popul Health Metr. 13, 14) and Rowen et al (2009, Health Qual Life Outcomes. 7, 27); Ayis (2015 BMJ Open, 5(6), e007101).
	Grochtdreis, T., Brettschneider, C., Hajek, A., Schierz, K., Hoyer, J., & Koenig, H.-H. (2016). Mapping the Beck Depression Inventory to the EQ-5D-3L in Patients with Depressive Disorders. The Journal of Mental Health Policy and Economics, 19, 79-89.	{Grochtdreis, 2016 #525}	Beck Depression Inventory (BDI)	Beck Depression Inventory (BDI)	EQ-5D	Depression	Mental health and behavioural disorders	1074	OLS; GLM; Tobit; MM-estimator	OLS	GLM				Tobit		MM-estimator
	Gu N. Y., Botteman M. F., Ji X., Bell C. F., Carter J. A., van Hout B. (2011). Mapping of the Insomnia Severity Index and other sleep measures to EuroQol EQ-5D health state utilities. Health Qual Life Outcomes. 9, 119.	{Gu, 2011 #238}	Insomnia Severity Index (ISI)	Insomnia Severity Index (ISI)	EQ-5D	Adults with sleep problems	Mental health and behavioural disorders	1421	GLM		GLM
	Gu N. Y., Bell C., Botteman M. F., Ji X., Carter J. A., van Hout B. (2012). Estimating preference-based EQ-5D health state utilities or item responses from neuropathic pain scores. Patient. 5 (3), 185-97.	{Gu, 2012 #213}	11-point pain intensity numerical rating scale (PI-NRS-11)	11-point pain intensity numerical rating scale (PI-NRS-11)	EQ-5D	Painful diabetic peripheral neuropathy or post-herpetic neuralgia	Musculoskeletal	1903.3	OLS; response mapping	OLS						response mapping		Monte Carlo ("repeated" simulations but number not stated)	Preliminary version presented as a poster at EuroQoL plenary	Preliminary version presented as a poster at EuroQoL plenary	Preliminary version presented as a poster at EuroQoL plenary.
	Hatswell A. J., Vegter S. (2016). Measuring quality of life in opioid-induced constipation: mapping EQ-5D-3L and PAC-QOL. Health Economics Review. 6, 14.	{Hatswell, 2016 #527}	Patient Assessment of Constipation quality of life (PAC-QOL)	Patient Assessment of Constipation quality of life (PAC-QOL)	EQ-5D	Opioid-induced constipation	Digestive system	438	GLM		GLM								Parker et al. {Parker, 2011 #150} algorithm is validated in this study.	Parker et al. {Parker, 2011 #150} algorithm is validated in this study.
	Hawthorne, G., Buchbinder, R., & Defina, J. (2000). Functional status and health-related quality of life assessment in patients with rheumatoid arthritis. Centre for Health Program Evaluation, working paper 116.	{Hawthorne, 2000 #483}	Health Assessment Questionnaire (HAQ)	Health Assessment Questionnaire (HAQ)	EQ-5D	Rheumatoid arthritis	Musculoskeletal	139	Unclear								Unclear			Pennington et al {Pennington, 2014 #443} compare performance against different mapping algorithms and assess impact on an economic model.	Pennington et al (2014, Value Health, 17, 762-771) compare performance against different mapping algorithms and assess impact on an economic model.
		{Hawthorne, 2000 #483}	Health Assessment Questionnaire (HAQ)	Health Assessment Questionnaire (HAQ)	AQoL	Rheumatoid arthritis	Musculoskeletal	139	Unclear								Unclear
	Hawton A., Green C., Telford C. J., Wright D. E., Zajicek J. P. (2011). The use of multiple sclerosis condition-specific measures to inform health policy decision-making: mapping from the MSWS-12 to the EQ-5D. Mult Scler. 18 (6), 853-61.	{Hawton, 2011 #222}	12-item Multiple Sclerosis Walking Scale (MSWS-12)	12-item Multiple Sclerosis Walking Scale (MSWS-12)	EQ-5D	Multiple sclerosis	Central nervous system	560	OLS; 2-part; CLAD; Tobit; 3-part	OLS			2-part	CLAD	Tobit		3-part		Cost utility analysis results of this algorithm and that by {Sidovar, 2013 #327} are compared in {Limone, 2013 #326}	Cost utility analysis results of this algorithm and that by {Sidovar, 2013 #327} are compared in {Limone, 2013 #326}	Cost utility analysis results of this algorithm and that by Sidovar, et al 2013 are compared in Limone, B. L., Sidovar, M. F., & Coleman, C. I. (2013). Estimation of the effect of dalfampridine on health utility by mapping the MSWS-12 to the EQ-5D in multiple sclerosis patients. Health Qual Life Outcomes, 11(1), 105.
	Hawton A., Green C., Telford C., Zajicek J., Wright D. (2012). Using the Multiple Sclerosis Impact Scale to Estimate Health State Utility Values: Mapping from the MSIS-29, Version 2, to the EQ-5D and the SF-6D. Value Health. 15 (8), 1084-91.	{Hawton, 2012 #301}	29-item Multiple Sclerosis Impact Scale (MSIS-29)	29-item Multiple Sclerosis Impact Scale (MSIS-29)	EQ-5D	Multiple sclerosis	Central nervous system	672	OLS; CLAD; Tobit	OLS				CLAD	Tobit				Previously presented at HESG	Previously presented at HESG	Previously presented at HESG.
		{Hawton, 2012 #301}	29-item Multiple Sclerosis Impact Scale (MSIS-29)		SF-6D	Multiple sclerosis	Central nervous system	495	OLS; CLAD; Tobit	OLS				CLAD	Tobit
	Heredi, E., Rencz, F., Balogh, O., Gulacsi, L., Herszenyi, K., Hollo, P., Jokai, H., Karpati, S., Pentek, M., Remenyik, E., Szegedi, A., & Brodszky, V. (2014). Exploring the relationship between EQ-5D, DLQI and PASI, and mapping EQ-5D utilities: a cross-sectional study in psoriasis from Hungary. Eur J Health Econ, 15 Suppl 1, 111-119.	{Heredi, 2014 #373}	Dermatology Life Quality Index (DLQI)	Dermatology Life Quality Index (DLQI)	EQ-5D	Psoriasis	Skin	192	OLS	OLS
		{Heredi, 2014 #373}	Dermatology Life Quality Index (DLQI), VAS for disease severity and clinical indicators	Dermatology Life Quality Index (DLQI), VAS for disease severity and clinical indicators	EQ-5D	Psoriasis	Skin	192	OLS	OLS
	Hernández Alava, M., & Pudney, S. (2016). Copula-based modelling of self-reported health states: An application to the use of EQ-5D-3L and EQ-5D-5L in evaluating drug therapies for rheumatic disease. University of Sheffield, HEDS Discussion Paper No. 16.06 Retrieved 12 April 2017, from https://www.sheffield.ac.uk/polopoly_fs/1.558104!/file/DP_16.06_EQ5D_M.Hernandez_S.Pudney.pdf	{Hernández Alava, 2016 #637}	EQ-5D-5L, Health Assessment Questionnaire (HAQ) and pain on VAS	EQ-5D-5L, Health Assessment Questionnaire (HAQ) and pain on VAS	EQ-5D	Rheumatoid arthritis	Musculoskeletal	5192	Multi-equation ordinal response model incorporating a copula specifcation with normal mixture marginals								Multi-equation ordinal response model incorporating a copula specifcation with normal mixture marginals
		{Hernández Alava, 2016 #637}	EQ-5D, Health Assessment Questionnaire (HAQ) and pain on VAS	EQ-5D, Health Assessment Questionnaire (HAQ) and pain on VAS	EQ-5D-5L	Rheumatoid arthritis	Musculoskeletal	5192									Multi-equation ordinal response model incorporating a copula specifcation with normal mixture marginals
	Hernández Alava M., Wailoo A. J., Ara R. (2012). Tails from the peak district: adjusted limited dependent variable mixture models of EQ-5D questionnaire health state utility values. Value Health. 15 (3), 550-61.	{Hernández Alava, 2012 #247}	Health Assessment Questionnaire Disability Index (HAQ-DI)	Health Assessment Questionnaire Disability Index (HAQ-DI)	EQ-5D	Rheumatoid arthritis	Musculoskeletal	467 patients	OLS; Tobit; mixture model	OLS					Tobit		mixture model		Pre-publication version including appendix giving methods for calculating predictions available at: http://www.sheffield.ac.uk/polopoly_fs/1.215354!/file/10.08.pdf. Covariance matrix available at http://www.sheffield.ac.uk/scharr/sections/heds/dps-2010.	Pre-publication version including appendix giving methods for calculating predictions available at: http://www.sheffield.ac.uk/polopoly_fs/1.215354!/file/10.08.pdf. Covariance matrix available at http://www.sheffield.ac.uk/scharr/sections/heds/dps-2010.	Pre-publication version including appendix giving methods for calculating predictions available at: http://www.sheffield.ac.uk/polopoly_fs/1.215354!/file/10.08.pdf. Covariance matrix available at http://www.sheffield.ac.uk/scharr/sections/heds/dps-2010.
	Hernández Alava, M., Wailoo, A., Wolfe, F., & Michaud, K. (2013). The relationship between EQ-5D, HAQ and pain in patients with rheumatoid arthritis. Rheumatology (Oxford), 52, 944-950; Hernandez Alava, M., Wailoo, A., Wolfe, F., & Michaud, K. (2014). A comparison of direct and indirect methods for the estimation of health utilities from clinical outcomes. Med Decis Making, 34(7), 919-930.	{Hernandez Alava, 2013 #390}{Hernandez Alava, 2014 #458}	Health Assessment Questionnaire (HAQ) and pain on VAS	Health Assessment Questionnaire (HAQ) and pain on VAS	EQ-5D	Rheumatoid arthritis	Musculoskeletal	100398	OLS; response mapping; limited dependent variable mixture model. Response mapping conducted using generalised ordered probit	OLS						response mapping	limited dependent variable mixture model. Response mapping conducted using generalised ordered probit			Covariance matrix available at http://rheumatology.oxfordjournals.org/content/52/5/944/suppl/DC1. Previously published as a HEDS Discussion Paper {Hernández Alava, 2012 #246}, which also gives coefficients for response mapping model.	Covariance matrix available at http://rheumatology.oxfordjournals.org/content/52/5/944/suppl/DC1. Previously published as a HEDS Discussion Paper (http://www.nicedsu.org.uk/Mapping%20of%20EQ-5D.DP.pdf), which also gives coefficients for response mapping model.
	Hoyle, C. K., Tabberer, M., Brooks, J. (2016). Mapping the COPD Assessment Test onto EQ-5D. Value in Health, 19, 469-477.	{Hoyle, 2016 #528}	COPD Assessment Test	COPD Assessment Test	EQ-5D	COPD	Respiratory system	4446	OLS; 2-part; response mapping	OLS			2-part			response mapping		MLR to estimate probability EQ-5D < 0.5, OLS for <0.5, MLR or OLS for 0.5<EQ-5D<1
	Huang I. C., Frangakis C., Atkinson M. J., Willke R. J., Leite W. L., Vogel W. B., et al. (2008). Addressing ceiling effects in health status measures: a comparison of techniques applied to measures for people with HIV disease. Health Serv Res. 43 (1 Pt 1), 327-39.	{Huang, 2008 #244}	Medical Outcomes Study Health-Related Quality of Life Measures in HIV/AIDS (MOS-HIV)	Medical Outcomes Study Health-Related Quality of Life Measures in HIV/AIDS (MOS-HIV)	EQ-5D	HIV	Infectious disease	1013.4	OLS; 2-part; CLAD; latent class model	OLS			2-part	CLAD			latent class model
	Hurst, N. P., Kind, P., Ruta, D., Hunter, M., & Stubbings, A. (1997). Measuring health-related quality of life in rheumatoid arthritis: validity, responsiveness and reliability of EuroQol (EQ-5D). Br J Rheumatol, 36(5), 551-559.	{Hurst, 1997 #469}	Health Assessment Questionnaire (HAQ), pain visual acuity, ACR disease activity and clinical measures	Health Assessment Questionnaire (HAQ), pain visual acuity, ACR disease activity and clinical measures	EQ-5D	Rheumatoid arthritis	Musculoskeletal	233	OLS	OLS
	Jang R. W., Isogai P. K., Mittmann N., Bradbury P. A., Shepherd F. A., Feld R., et al. (2010). Derivation of utility values from European Organization for Research and Treatment of Cancer Quality of Life-Core 30 questionnaire values in lung cancer. Journal of Thoracic Oncology. 5 (12), 1953-7.	{Jang, 2010 #267}	EORTC Quality of Life Questionnaire (QLQ-C30)	EORTC Quality of Life Questionnaire (QLQ-C30)	EQ-5D	Lung cancer	Cancer	172	OLS	OLS									{Crott, 2014 #371}{Doble, 2014 #395;Doble, 2016 #492}	Externally validated by {Crott, 2014 #371}{Doble, 2016 #492} and {Marriott, 2017 #535}	Externally validated by: Crott, R. (2014) Expert Rev Pharmacoecon Outcomes Res 1-8; and Doble, B., & Lorgelly, P. (2016). Qual Life Res, 25(4), 891-911; Marriott, E-R et al. (2017). Journal of Medical Economics, 20, 193-199.
	Jia H., Zack M. M., Moriarty D. G., Fryback D. G. (2011). Predicting the EuroQol Group's EQ-5D Index from CDC's "Healthy Days" in a US Sample. Med Decis Making. 31 (1), 174.	{Jia, 2011 #7}	Healthy Days, developed by Centers for Disease Control and Prevention (CDC)	Healthy Days, developed by Centers for Disease Control and Prevention (CDC)	EQ-5D	General population	General population	3844	Spline regressions (locally piecewise polynomial regression)								Spline regressions (locally piecewise polynomial regression)
	Kaambwa, B., Billingham, L., & Bryan, S. (2013). Mapping utility scores from the Barthel index. Eur J Health Econ, 14(2), 231-241.	{Kaambwa, 2013 #144}	Barthel index	Barthel index	EQ-5D	Older people	General population	793	OLS; CLAD; response mapping	OLS				CLAD		response mapping		Monte Carlo (N=11)
	Kaambwa, B., Chen, G., Ratcliffe, J., Iezzi, A., Maxwell, A., & Richardson, J. (2017). Mapping Between the Sydney Asthma Quality of Life Questionnaire (AQLQ-S) and Five Multi-Attribute Utility Instruments (MAUIs). PharmacoEconomics, 35, 111-124.	{Kaambwa, 2017 #529}	Sydney Asthma Quality of Life Questionnaire (AQLQ-S)	Sydney Asthma Quality of Life Questionnaire (AQLQ-S)	EQ-5D-5L	Patients with asthma	Respiratory system	856	OLS; GLM; CLAD; beta binomial regression model	OLS	GLM			CLAD			beta binomial regression model		Part of the MIC multi-national study	{Richardson, 2014 #394}{Richardson, 2012 #332;Richardson, 2012 #338;Richardson, 2012 #339;Richardson, 2012 #340;Richardson, 2012 #341;Richardson, 2013 #342}{Chen, 2016 #491}
		{Kaambwa, 2017 #529}	Sydney Asthma Quality of Life Questionnaire (AQLQ-S)	Sydney Asthma Quality of Life Questionnaire (AQLQ-S)	AQoL-8D	Patients with asthma	Respiratory system	856	OLS; GLM; CLAD; Beta Binomial regression model	OLS	GLM			CLAD			Beta Binomial regression model		Part of the MIC multi-national study
		{Kaambwa, 2017 #529}	Sydney Asthma Quality of Life Questionnaire (AQLQ-S)	Sydney Asthma Quality of Life Questionnaire (AQLQ-S)	HUI3	Patients with asthma	Respiratory system	856	OLS; GLM; CLAD; Beta Binomial regression model	OLS	GLM			CLAD			Beta Binomial regression model		Part of the MIC multi-national study
		{Kaambwa, 2017 #529}	Sydney Asthma Quality of Life Questionnaire (AQLQ-S)	Sydney Asthma Quality of Life Questionnaire (AQLQ-S)	15D	Patients with asthma	Respiratory system	856	OLS; GLM; CLAD; Beta Binomial regression model	OLS	GLM			CLAD			Beta Binomial regression model		Part of the MIC multi-national study
		{Kaambwa, 2017 #529}	Sydney Asthma Quality of Life Questionnaire (AQLQ-S)	Sydney Asthma Quality of Life Questionnaire (AQLQ-S)	SF-6D	Patients with asthma	Respiratory system	856	OLS; GLM; CLAD; Beta Binomial regression model	OLS	GLM			CLAD			Beta Binomial regression model		Part of the MIC multi-national study
	Kay, S., Tolley, K., Colayco, D., Khalaf, K., Anderson, P., & Globe, D. (2013). Mapping EQ-5D utility scores from the Incontinence Quality of Life Questionnaire among patients with neurogenic and idiopathic overactive bladder. Value Health, 16(2), 394-402.	{Kay, 2013 #345}	Incontinence-specific Quality of Life questionnaire (I-QOL)	Incontinence-specific Quality of Life questionnaire (I-QOL)	EQ-5D	Overactive bladder	Urogenital	2605	2-part				2-part							Coefficients are given in the supplementary information available at http://ezproxy.ouls.ox.ac.uk:2070/science/article/pii/S1098301512042714#MMCvFirst	Coefficients are given in the supplementary information available at http://ezproxy.ouls.ox.ac.uk:2070/science/article/pii/S1098301512042714#MMCvFirst
	Kay, S., & Ferreira, A. (2014). Mapping the 25-item National Eye Institute Visual Functioning Questionnaire (NEI VFQ-25) to EQ-5D utility scores. Ophthalmic Epidemiol, 21(2), 66-78.	{Kay, 2014 #383}	25-item National Eye Institute Visual Functioning Questionnaire (NEI-VFQ-25)	25-item National Eye Institute Visual Functioning Questionnaire (NEI-VFQ-25)	EQ-5D	Diabetic macular oedema	Eye conditions	951	GEE; reverse 2-part GEE; CLAD; Tobit			GEE	reverse 2-part GEE	CLAD	Tobit
	Kent, S., Gray, A., Schlackow, I., Jenkinson, C., & McIntosh, E. (2015). Mapping from the Parkinson's Disease Questionnaire PDQ-39 to the Generic EuroQol EQ-5D-3L: The Value of Mixture Models. Med Decis Making 35(7):902-11.	{Kent, 2015 #423}	39-item Parkinson’s Disease Questionnaire (PDQ-39)	39-item Parkinson’s Disease Questionnaire (PDQ-39)	EQ-5D	Parkinson's disease	Central nervous system	9123	OLS; 2 part beta regression; response mapping; finite mixture models, mixing either linear regression or beta regression	OLS			2 part beta regression			response mapping	finite mixture models, mixing either linear regression or beta regression				Earlier versions of this work were presented at the 14th Biennial European Meeting of the Society for Medical Decision Making, Oslo, Norway, June 10-12 and at the 18th International Conference of Parkinson’s Disease and Movement Disorders, Stockholm, June 2014.
	Kent, S., McIntosh, E., Gray, A., Jenkinson, C., Clarke, C., Gray, R., Williams, A., & Wheatley, K. (2012). Mapping algorithms from the Parkinson’s Disease Questionnaire to EuroQoL EQ-5D. Poster presentation at the 14th Biennial European Meeting of the Society for Medical Decision Making, Oslo, Norway, June 10-12. Poster and regression coefficients are available from the authors on request.	{Kent, 2012 #351}	8-item Parkinson’s Disease Questionnaire (PDQ-8)	8-item Parkinson’s Disease Questionnaire (PDQ-8)	EQ-5D	Parkinson's disease	Central nervous system	9123	OLS; response mapping	OLS						response mapping
	Khan, I., & Morris, S. (2014). A non-linear beta-binomial regression model for mapping EORTC QLQ- C30 to the EQ-5D-3L in lung cancer patients: a comparison with existing approaches. Health Qual Life Outcomes, 12, 163.	{Khan, 2014 #456}	EORTC QLQ-C30	EORTC QLQ-C30	EQ-5D	Non small cell lung cancer	Cancer	3040	GLM; CLAD ; Tobit; quadratic mixed effects model, quantile fixed effects model, mixed effects beta binomial model		GLM			CLAD	Tobit		quadratic mixed effects model, quantile fixed effects model, mixed effects beta binomial model
	Khan, I. Morris, S. Pashayan, N. Matata, B. Bashir, Z. Maguirre, J. 2016. Comparing the mapping between EQ-5D-5L, EQ-5D-3L and the EORTC-QLQ-C30 in non-small cell lung cancer patients. Health and Quality of Life Outcomes. 14(1):60.	{Khan, 2016 #499}	EORTC QLQ-C30	EORTC QLQ-C30	EQ-5D	Non small cell lung cancer	Cancer	100	Linear random effects; limited dependent variable mixture model (LDVMM); beta binomial model	Linear random effects							limited dependent variable mixture model (LDVMM); beta binomial model
		{Khan, 2016 #499}	EORTC QLQ-C30	EORTC QLQ-C30	EQ-5D-5L		Cancer	100		Linear random effects							limited dependent variable mixture model (LDVMM); beta binomial model
	Khan, K. A., Madan, J., Petrou, S., & Lamb, S. E. (2014). Mapping between the Roland Morris Questionnaire and generic preference-based measures. Value Health, 17(6), 686-695. Madan, J., Khan, K. A., Petrou, S., & Lamb, S. E. (2017). Can Mapping Algorithms Based on Raw Scores Overestimate QALYs Gained by Treatment? A Comparison of Mappings Between the Roland-Morris Disability Questionnaire and the…	{Khan, 2014 #455}{Madan, 2017 #534}	Roland Morris Questionnaire (RMQ)	Roland Morris Questionnaire (RMQ)	EQ-5D	Low back pain	Musculoskeletal	2193	OLS; GLM; CLAD; Tobit; response mapping; generalized additive model, beta regression model, finite mixture model, fractional logit and (for EQ-5D only) models of change from baseline	OLS	GLM			CLAD	Tobit	response mapping	generalized additive model, beta regression model, finite mixture model, fractional logit and (for EQ-5D only) models of change from baseline		Presented at HESG in January 2013 {Madan, 2013 #248}, which included the fractional logit model omitted from the final paper	Presented at HESG in January 2013, which included the fractional logit model omitted from the final paper
		{Khan, 2014 #455}{Madan, 2017 #534}	Roland Morris Questionnaire (RMQ)	Roland Morris Questionnaire (RMQ)	SF-6D	Low back pain	Musculoskeletal	2144		OLS	GLM			CLAD	Tobit	response mapping	generalized additive model, beta regression model, finite mixture model, fractional logit		Presented at HESG in January 2013 {Madan, 2013 #248}, which included the fractional logit model omitted from the final paper
	Khan, K. A., Petrou, S., Rivero-Arias, O., Walters, S. J., & Boyle, S. E. (2014). Mapping EQ-5D Utility Scores from the PedsQL Generic Core Scales. Pharmacoeconomics, 32(7), 693-706.	{Khan, 2014 #454}	Pediatric Quality of Life Inventory (PedsQL) General Core Scales (GCS)	Pediatric Quality of Life Inventory (PedsQL) General Core Scales (GCS)	EQ-5D	Children in general population aged 11-15	General population	559	OLS; GLM; 2-part; CLAD; Tobit; response mapping	OLS	GLM		2-part	CLAD	Tobit	response mapping
	Kharroubi, S. A., Edlin, R., Meads, D., Browne, C., Brown, J., & McCabe, C. (2015). Use of Bayesian Markov chain Monte Carlo methods to estimate EQ-5D utility scores from EORTC QLQ data in myeloma for use in cost-effectiveness analysis. Med Decis Making, 35(3), 351-360.	{Kharroubi, 2015 #422}	EORTC Quality of Life Questionnaire (QLQ-C30) and QLQ-MY20 myeloma module	EORTC Quality of Life Questionnaire (QLQ-C30) and QLQ-MY20 myeloma module	EQ-5D	Multiple myeloma	Cancer	2003	OLS; 2-part; Tobit; OLS models where variance is a function of age and gender. Evaluated impact of estimating models in Bayesian framework and multiple imputation of missing data.	OLS			2-part		Tobit		OLS models where variance is a function of age and gender. Evaluated impact of estimating models in Bayesian framework and multiple imputation of missing data.			Previously presented as Leeds Institute of Health Sciences Working Paper Number WP13_08. medhealth.leeds.ac.uk/download/343/auhe_wp13_08 {Kharroubi, 2013 #397}	Previously presented as Leeds Institute of Health Sciences Working Paper Number WP13_08. medhealth.leeds.ac.uk/download/343/auhe_wp13_08
	Kim, H. L., Kim, D., Jang, E. J., Lee, M. Y., Song, H. J., Park, S. Y., Cho, S. K., Sung, Y. K., Choi, C. B., Won, S., Bang, S. Y., Cha, H. S., Choe, J. Y., Chung, W. T., Hong, S. J., Jun, J. B., Kim, J., Kim, S. K., Kim, T. H., Kim, T. J., Koh, E., Lee, H., Lee, H. S., Lee, J., Lee, S. S., Lee, S. W., Park, S. H., Shim, S. C., Yoo, D. H., Yoon, B. Y., Bae, S. C., & Lee, E. K. (2016). Mapping hea…	{Kim, 2016 #500}	Health Assessment Questionnaire Disability Index (HAQ-DI)	Health Assessment Questionnaire Disability Index (HAQ-DI)	EQ-5D	Rheumatoid arthritis	Musculoskeletal	2846	OLS; 2-part; Tobit	OLS			2-part		Tobit
		{Kim, 2016 #500}	Health Assessment Questionnaire Disability Index (HAQ-DI) and Disease Activity Score (DAS28)	Health Assessment Questionnaire Disability Index (HAQ-DI) and Disease Activity Score (DAS28)	EQ-5D	Rheumatoid arthritis	Musculoskeletal	2846	OLS; 2-part; Tobit	OLS			2-part		Tobit
		{Kim, 2016 #500}	Health Assessment Questionnaire Disability Index (HAQ-DI) and visual analogue scale (VAS)	Health Assessment Questionnaire Disability Index (HAQ-DI) and visual analogue scale (VAS)	EQ-5D	Rheumatoid arthritis	Musculoskeletal	2846	OLS; 2-part; Tobit	OLS			2-part		Tobit
		{Kim, 2016 #500}	Health Assessment Questionnaire Disability Index (HAQ-DI) and Disease Activity Score (DAS28) and visual analogue scale (VAS)	Health Assessment Questionnaire Disability Index (HAQ-DI) and Disease Activity Score (DAS28) and visual analogue scale (VAS)	EQ-5D	Rheumatoid arthritis	Musculoskeletal	2846	OLS; 2-part; Tobit	OLS			2-part		Tobit
	Kim, S. H., Kim, S. O., Lee, S. I., & Jo, M. W. (2014). Deriving a mapping algorithm for converting SF-36 scores to EQ-5D utility score in a Korean population. Health Qual Life Outcomes, 12, 145.	{Kim, 2014 #453}	SF-36	SF-36	EQ-5D	General population, type 2 diabetes, stroke	Various	1660	OLS; 2-part; response mapping	OLS			2-part			response mapping					External validation reported in the same paper
	Kim E. J., Ko S. K., Kang H. Y. (2012). Mapping the cancer-specific EORTC QLQ-C30 and EORTC QLQ-BR23 to the generic EQ-5D in metastatic breast cancer patients. Qual Life Res. 21 (7), 1193-203.	{Kim, 2012 #223}	EORTC Quality of Life Questionnaire (QLQ-C30)	EORTC Quality of Life Questionnaire (QLQ-C30)	EQ-5D	Breast cancer	Cancer	149	OLS	OLS									{Crott, 2014 #371}{Doble, 2014 #395;Doble, 2016 #492}	Externally validated by {Doble, 2016 #492} and {Marriott, 2017 #535}	Externally validated by: Crott, R. (2014) Expert Rev Pharmacoecon Outcomes Res 1-8; and Doble, B., & Lorgelly, P. (2016). Qual Life Res, 25(4), 891-911; Marriott, E-R et al. (2017). Journal of Medical Economics, 20, 193-199.
		{Kim, 2012 #223}	EORTC breast cancer instrument (QLQ-BR23)	EORTC breast cancer instrument (QLQ-BR23)	EQ-5D	Breast cancer	Cancer	149	OLS	OLS
		{Kim, 2012 #223}	EORTC QLQ-C30 and EORTC QLQ-BR23	EORTC QLQ-C30 and EORTC QLQ-BR23	EQ-5D	Breast cancer	Cancer	149	OLS	OLS
	Kim, S. H., Jo, M. W., Kim, H. J., & Ahn, J. H. (2012). Mapping EORTC QLQ-C30 onto EQ-5D for the assessment of cancer patients. Health Qual Life Outcomes, 10, 151.	{Kim, 2012 #323}	EORTC Quality of Life Questionnaire (QLQ-C30)	EORTC Quality of Life Questionnaire (QLQ-C30)	EQ-5D	Cancer (28 different types, including breast and colorectal)	Cancer	893	OLS	OLS									{Crott, 2014 #371}{Doble, 2014 #395;Doble, 2016 #492}	Externally validated by {Doble, 2016 #492} and {Marriott, 2017 #535}	Externally validated by: Crott, R. (2014) Expert Rev Pharmacoecon Outcomes Res 1-8; and Doble, B., & Lorgelly, P. (2016). Qual Life Res, 25(4), 891-911; Marriott, E-R et al. (2017). Journal of Medical Economics, 20, 193-199.
	Kobelt, G., Jonsson, L., Lindgren, P., Young, A., & Eberhardt, K. (2002). Modeling the progression of rheumatoid arthritis: a two-country model to estimate costs and consequences of rheumatoid arthritis. Arthritis Rheum, 46(9), 2310-2319. Kobelt, G., Lindgren, P., Lindroth, Y., Jacobson, L., & Eberhardt, K. (2005). Modelling the effect of function and disease activity on costs and quality of life…	{Kobelt, 2002 #478}{Kobelt, 2005 #471;Kobelt, 2005 #477}	Health Assessment Questionnaire (HAQ)	Health Assessment Questionnaire (HAQ)	EQ-5D	Rheumatoid arthritis	Musculoskeletal	519	Unclear	OLS										Pennington et al {Pennington, 2014 #443} compare performance against different mapping algorithms and assess impact on an economic model.	Pennington et al (2014, Value Health, 17, 762-771) compare performance against different mapping algorithms and assess impact on an economic model.
	Koltowska-Haggstrom M., Jonsson B., Isacson D., Bingefors K. (2007). Using EQ-5D to derive general population-based utilities for the quality of life assessment of growth hormone deficiency in adults (QoL-AGHDA). Value Health. 10 (1), 73-81.	{Koltowska-Haggstrom, 2007 #288}	QoL Assessment of Growth Hormone Deficiency in Adults questionnaire (QoL-AGHDA)	QoL Assessment of Growth Hormone Deficiency in Adults questionnaire (QoL-AGHDA)	EQ-5D	General population	General population	1714	OLS	OLS
	Kontodimopoulos N., Aletras V. H., Paliouras D., Niakas D. (2009). Mapping the cancer-specific EORTC QLQ-C30 to the preference-based EQ-5D, SF-6D, and 15D instruments. Value Health. 12 (8), 1151-7.	{Kontodimopoulos, 2009 #11}	EORTC Quality of Life Questionnaire (QLQ-C30)	EORTC Quality of Life Questionnaire (QLQ-C30)	EQ-5D	Gastric cancer	Cancer	48	OLS	OLS									External validation by {Rowen, 2012 #302}{Crott, 2014 #371}{Doble, 2014 #395;Doble, 2016 #492}	External validation by {Rowen, 2012 #307}{Crott, 2014 #371}{Doble, 2016 #492} and {Marriott, 2017 #535}	External validation by: Rowen, D et al. (2012). Value Health. 15, 1059-68; Crott, R. (2014) Expert Rev Pharmacoecon Outcomes Res 1-8; and Doble, B., & Lorgelly, P. (2016). Qual Life Res, 25(4), 891-911; Marriott, E-R et al. (2017). Journal of Medical Economics, 20, 193-199.
		{Kontodimopoulos, 2009 #11}	EORTC Quality of Life Questionnaire (QLQ-C30)		15D	Gastric cancer	Cancer	48	OLS	OLS
		{Kontodimopoulos, 2009 #11}	EORTC Quality of Life Questionnaire (QLQ-C30)		SF-6D	Gastric cancer	Cancer	48	OLS	OLS
	Kontodimopoulos, N., Bozios, P., Yfantopoulos, J., & Niakas, D. (2013). Longitudinal predictive ability of mapping models: examining post-intervention EQ-5D utilities derived from baseline MHAQ data in rheumatoid arthritis patients. Eur J Health Econ, 14(2), 307-14.	{Kontodimopoulos, 2013 #220}	Modified Health Assessment Questionnaire (MHAQ)	Modified Health Assessment Questionnaire (MHAQ)	EQ-5D	Rheumatoid arthritis	Musculoskeletal	143	OLS	OLS
	Lawrence W. F., Fleishman J. A. (2004). Predicting EuroQoL EQ-5D preference scores from the SF-12 Health Survey in a nationally representative sample. Med Decis Making. 24 (2), 160-9.	{Lawrence, 2004 #204}	SF-12	SF-12	EQ-5D	General population	General population	7313	OLS	OLS									External validation and evaluation of impact on cost-utility results by {Pickard, 2005 #232} and {Snedecor, 2009 #263}	External validation and evaluation of impact on cost-utility results by {Pickard, 2005 #232} and {Snedecor, 2009 #263}	External validation and evaluation of impact on cost-utility results by Pickard et al (2005, Health Qual Life Outcomes. 3, 11) and Snedecor (2009, Sleep. 32, 817-24).
	Le, Q. A. (2014). Probabilistic mapping of the health status measure SF-12 onto the health utility measure EQ-5D using the US-population-based scoring models. Qual Life Res, 23(2), 459-466.	{Le, 2014 #450}	SF-12	SF-12	EQ-5D	General population	General population	19678	OLS; CLAD; response mapping using multinomial logistic regression; Bayesian networks	OLS				CLAD		response mapping using multinomial logistic regression	Bayesian networks				Models for UK time trade-off EQ-5D tariff and additional details of the methods and models presented here are shown in Le & Doctor (2011). Med Care, 49(5), 451-460.
	Lee, MY., Park, SK., Park, SK., Byun, JH., Lee, SM., Ko, SK., Lee, EK. (2015) "Cost-effectiveness of Tofacitinib in the Treatment of Moderate to Severe Rheumatoid Arthritis in South Korea." Clinical therapeutics, 37: 1662-1676	{Lee, 2015 #595}	Health Assessment Questionnaire Disability Index (HAQ-DI)	Health Assessment Questionnaire Disability Index (HAQ-DI)	EQ-5D	Rheumatoid arthritis	Musculoskeletal	Not stated	OLS	OLS
	Lindgren, P., Geborek, P., & Kobelt, G. (2009). Modeling the cost-effectiveness of treatment of rheumatoid arthritis with rituximab using registry data from Southern Sweden. Int J Technol Assess Health Care, 25(2), 181-189.	{Lindgren, 2009 #470}	Health Assessment Questionnaire (HAQ) and Disease Activity Score (DAS28)	Health Assessment Questionnaire (HAQ) and Disease Activity Score (DAS28)	EQ-5D	Rheumatoid arthritis	Musculoskeletal	6860	OLS	OLS
	Lindkvist, M., Feldman, I. (2016) "Assessing outcomes for cost-utility analysis in mental health interventions: mapping health specific outcome measure GHQ-12 onto EQ-5D-3L." Health and Quality of Life Outcomes, 14: 134	{Lindkvist, 2016 #533}	General Health Questionnaire (GHQ-12)	General Health Questionnaire (GHQ-12)	EQ-5D	General Population	General population	32548	OLS	OLS
	Lloyd, A., Nafees, B., Gavriel, S., Rousculp, M. D., Boye, K. S., & Ahmad, A. (2008). Health utility values associated with diabetic retinopathy. Diabet Med, 25(5), 618-624.	{Lloyd, 2008 #363}	25-item Visual Functioning Questionnaire (VFQ-25) and visual acuity	25-item Visual Functioning Questionnaire (VFQ-25) and visual acuity	EQ-5D	Diabetes and diabetic retinopathy	Eye conditions	148	Not stated								Not stated
	Longo M., Cohen D., Hood K., Robling M. (2000). Deriving an 'enhanced' EuroQoL from SF-36. Presented at the Health Economics Study Group (HESG) meeting, July 2000, Nottingham.	{Longo, 2000 #230}	SF-36	SF-36	EQ-5D	Breast disease	Various	468	OLS	OLS									External validation and comparison with other mapping algorithms in {Lorgelly, 2001 #252}	External validation and comparison with other mapping algorithms in {Lorgelly, 2001 #252}	External validation and comparison with other mapping algorithms conducted in another paper presented at HESG.
	Longworth L., Buxton M. J., Sculpher M., Smith D. H. (2005). Estimating utility data from clinical indicators for patients with stable angina. Eur J Health Econ. 6 (4), 347-53; Longworth, L. (May 2007). Estimating quality adjusted life years where health-related utility data are missing. PhD thesis. Brunel University.	{Longworth, 2005 #228}	Breathlessness Grade and Canadian Cardiovascular Society (CCS) classification of angina and number of drug classes used	Breathlessness Grade and Canadian Cardiovascular Society (CCS) classification of angina and number of drug classes used	EQ-5D	Coronary artery disease	Cardiovascular	503	OLS; Tobit; response mapping	OLS					Tobit	response mapping				In Longworth 2007, see Chapters 3 & 5 and Appendix A. Model performance and QALY gains compared against SF-6D and mapping from SF-36 in Chapter 5, in addition to exploration of methods to allow for uncertainty.	In Longworth 2007, see Chapters 3 & 5 and Appendix A. Model performance and QALY gains compared against SF-6D and mapping from SF-36 in Chapter 5, in addition to exploration of methods to allow for uncertainty.
	Longworth, L. (2007). Estimating quality adjusted life years where health-related utility data are missing. PhD thesis. Brunel University.	{Longworth, 2007 #358}	SF-36	SF-36	EQ-5D	Coronary artery disease	Cardiovascular	423	Response mapping							Response mapping				See Chapter 4 and Appendix B. Model performance and QALY gains compared against SF-6D and mapping from CCS & breathlessness measures in Chapter 5.	See Chapter 4 and Appendix B. Model performance and QALY gains compared against SF-6D and mapping from CCS & breathlessness measures in Chapter 5.
	Longworth, L., Yang, Y., Young, T., Mulhern, B., Hernandez Alava, M., Mukuria, C., Rowen, D., Tosh, J., Tsuchiya, A., Evans, P., Devianee Keetharuth, A., & Brazier, J. (2014). Use of generic and condition-specific measures of health-related quality of life in NICE decision-making: a systematic review, statistical modelling and survey. Health Technol Assess, 18(9), 1-224. and Young, T. A., Mukuria…	{Longworth, 2014 #446}{Young, 2015 #509}	EORTC Quality of Life Questionnaire (QLQ-C30)	EORTC Quality of Life Questionnaire (QLQ-C30)	EQ-5D	Multiple myeloma, breast cancer, lung cancer	Cancer	771	OLS; 2-part; Tobit; response mapping; polynomial spline	OLS			2-part		Tobit	response mapping	polynomial spline		{Doble, 2016 #492}	Presented at HESG 2013 {Young, 2013 #299}. Externally validated by {Doble, 2016 #492} and {Marriott, 2017 #535}	Presented at HESG in 2013. Externally validated by: Doble, B., & Lorgelly, P. (2016). Qual Life Res, 25(4), 891-911; Marriott, E-R et al. (2017). Journal of Medical Economics, 20, 193-199.
		{Longworth, 2014 #446}{Young, 2015 #509}	Functional Assessment of Cancer Therapy - General (FACT-G)	Functional Assessment of Cancer Therapy - General (FACT-G)	EQ-5D	Cancer (various)	Cancer	530	OLS; 2-part; Tobit; response mapping; polynomial spline, limited dependent variable mixture model	OLS			2-part		Tobit	response mapping	polynomial spline, limited dependent variable mixture model
	Malottki, K., Barton, P., Tsourapas, A., Uthman, A. O., Liu, Z., Routh, K., Connock, M., Jobanputra, P., Moore, D., Fry-Smith, A., & Chen, Y. F. (2011). Adalimumab, etanercept, infliximab, rituximab and abatacept for the treatment of rheumatoid arthritis after the failure of a tumour necrosis factor inhibitor: a systematic review and economic evaluation. Health Technol Assess, 15(14), 1-278.	{Malottki, 2011 #468}	Health Assessment Questionnaire (HAQ)	Health Assessment Questionnaire (HAQ)	EQ-5D	Rheumatoid arthritis	Musculoskeletal	233	OLS	OLS										See pages 156 and 272 for details. Re-analyses the same dataset as {Hurst, 1997 #469}.	See pages 156 and 272 for details. Re-analyses the same dataset as Hurst, 1997 Br J Rheumatol, 36(5), 551-559.
	Marra, C. A., Marion, S. A., Guh, D. P., Najafzadeh, M., Wolfe, F., Esdaile, J. M., Clarke, A. E., Gignac, M. A., & Anis, A. H. (2007). Not all "quality-adjusted life years" are equal. J Clin Epidemiol, 60(6), 616-624.	{Marra, 2007 #473}	Health Assessment Questionnaire (HAQ)	Health Assessment Questionnaire (HAQ)	EQ-5D	Rheumatoid arthritis	Musculoskeletal	317	OLS	OLS										Pennington et al {Pennington, 2014 #443} compare performance against different mapping algorithms and assess impact on an economic model.	Pennington et al (2014, Value Health, 17(8), 762-771) compare performance against different mapping algorithms and assess impact on an economic model.
		{Marra, 2007 #473}	Health Assessment Questionnaire (HAQ)		HUI2		Musculoskeletal	317	OLS	OLS
		{Marra, 2007 #473}	Health Assessment Questionnaire (HAQ)		HUI3		Musculoskeletal	317	OLS	OLS
		{Marra, 2007 #473}	Health Assessment Questionnaire (HAQ)		SF-6D		Musculoskeletal	317	OLS	OLS
	Marriott, E.-R., van Hazel, G., Gibbs, P., & Hatswell, A. J. (2017). Mapping EORTC-QLQ-C30 to EQ-5D-3L in patients with colorectal cancer. Journal of Medical Economics, 20, 193-199.	{Marriott, 2017 #535}	EORTC QLQ-C30	EORTC QLQ-C30	EQ-5D	Patients with colorectal cancer	Cancer	529	Linear mixed model; Tobit	Linear mixed model					Tobit
	Maund E., Craig D., Suekarran S., Neilson A., Wright K., Brealey S., et al. (2012). Management of frozen shoulder: a systematic review and cost-effectiveness analysis. Health Technol Assess. 16 (11), 1-264.	{Maund, 2012 #236}	Visual analogue scale rating of pain	Visual analogue scale rating of pain	EQ-5D	Frozen shoulder	Musculoskeletal	141	OLS; CLAD; Tobit	OLS				CLAD	Tobit
		{Maund, 2012 #236}	SF-36	SF-36	EQ-5D	Frozen shoulder	Musculoskeletal	133	OLS; CLAD; Tobit	OLS				CLAD	Tobit
	McDaid C., Griffin S., Weatherly H., Duree K., van der Burgt M., van Hout S., et al. (2009). Continuous positive airway pressure devices for the treatment of obstructive sleep apnoea-hypopnoea syndrome: a systematic review and economic analysis. Health Technol Assess. 13 (4), iii-iv, xi-xiv, 1-119, 43-274.	{McDaid, 2009 #268}	Epworth Sleepiness Scale (ESS)	Epworth Sleepiness Scale (ESS)	EQ-5D	Sleep apnoea	Ear, nose and throat	Not stated	OLS; GLM	OLS	GLM								Coefficients shown in Table 27	Coefficients shown in Table 27	Coefficients shown in Table 27
		{McDaid, 2009 #268}	Epworth Sleepiness Scale (ESS)		SF-6D	Sleep apnoea	Ear, nose and throat	Not stated	OLS; GLM	OLS	GLM								Coefficients shown in Table 27	Coefficients shown in Table 27
	McKenzie L., van der Pol M. (2009). Mapping the EORTC QLQ C-30 onto the EQ-5D instrument: the potential to estimate QALYs without generic preference data. Value Health. 12 (1), 167-71.	{McKenzie, 2009 #18}	EORTC Quality of Life Questionnaire (QLQ-C30)	EORTC Quality of Life Questionnaire (QLQ-C30)	EQ-5D	Oesophageal cancer	Cancer	877	OLS; response mapping	OLS						response mapping		Highest probability	External validation by {Rowen, 2012 #302}{Doble, 2014 #395;Doble, 2016 #492}	External validation by {Rowen, 2012 #307}{Versteegh, 2010 #243}{Crott, 2014 #371}{Doble, 2016 #492} and {Marriott, 2017 #535}	External validation by: Rowen, D et al. (2012). Value Health. 15, 1059-68; Versteegh et al. Health and Quality of Life Outcomes 2010, 8:141; Crott, R. (2014) Expert Rev Pharmacoecon Outcomes Res 1-8; and Doble, B., & Lorgelly, P. (2016). Qual Life Res, 25(4), 891-911; Marriott, E-R et al. (2017). Journal of Medical Economics, 20, 193-199.
	Michaud, K., & Wolfe, F. (2005). EQ5D changes rheumatoid arthritis quality of life in United States: A retrospective study of 11,289 patients. Arthritis Rheum, 52(Suppl), S400.	{Michaud, 2005 #324}	Health assessment questionnaire (HAQ)	Health assessment questionnaire (HAQ)	EQ-5D	Rheumatoid arthritis	Musculoskeletal	35422	OLS	OLS										Regression coefficients given in {Beresniak, 2007 #309}	Regression coefficients given in Beresniak et al. (2007) J Rheumatol. 34, 2193-2200
	Mihalopoulos, C., Chen, G., Iezzi, A., Khan, M. A., & Richardson, J. (2014). Assessing outcomes for cost-utility analysis in depression: comparison of five multi-attribute utility instruments with two depression-specific outcome measures. Br J Psychiatry, 205(5), 390-397.	{Mihalopoulos, 2014 #445}	Depression Anxiety Stress Scale (DASS-21) and Kessler Psychological Distress Scale (K10)	Depression Anxiety Stress Scale (DASS-21) and Kessler Psychological Distress Scale (K10)	EQ-5D	Depression	Mental health and behavioural disorders	917	OLS; GLM	OLS	GLM
		{Mihalopoulos, 2014 #445}	Depression Anxiety Stress Scale (DASS-21) and Kessler Psychological Distress Scale (K10)		AQoL-8D	Depression	Mental health and behavioural disorders	917	OLS; GLM	OLS	GLM
		{Mihalopoulos, 2014 #445}	Depression Anxiety Stress Scale (DASS-21) and Kessler Psychological Distress Scale (K10)		SF-6D	Depression	Mental health and behavioural disorders	917	OLS; GLM	OLS	GLM
		{Mihalopoulos, 2014 #445}	Depression Anxiety Stress Scale (DASS-21) and Kessler Psychological Distress Scale (K10)		HUI3	Depression	Mental health and behavioural disorders	917	OLS; GLM	OLS	GLM
		{Mihalopoulos, 2014 #445}	Depression Anxiety Stress Scale (DASS-21) and Kessler Psychological Distress Scale (K10)		15D	Depression	Mental health and behavioural disorders	917	OLS; GLM	OLS	GLM
	Mlcoch T, Sedova L, Stolfa J, et al. Mapping the relationship between clinical and quality-of-life outcomes in patients with ankylosing spondylitis. Expert Review of Pharmacoeconomics & Outcomes Research 2017:17(2), 203-211.	{Mlcoch, 2017 #536}	Ankylosing Spondylitis Disease Activity Score with the C-reactive protein measure (ASDAS-CRP)	Ankylosing Spondylitis Disease Activity Score with the C-reactive protein measure (ASDAS-CRP)	EQ-5D	Ankylosing spondylitis	Musculoskeletal	313	Linear regression	Linear regression
		{Mlcoch, 2017 #536}	Bath Ankylosing Spondylitis Functional Index (BASFI)	Bath Ankylosing Spondylitis Functional Index (BASFI)	EQ-5D	Ankylosing spondylitis	Musculoskeletal	313	Linear regression	Linear regression
	Mukuria, C., Brazier, J., Barkham, M., Connell, J., Hardy, G., Hutten, R., Saxon, D., Dent-Brown, K., & Parry, G. (2013). Cost-effectiveness of an improving access to psychological therapies service. Br J Psychiatry, 202(3), 220-227.	{Mukuria, 2013 #510}	Index (BASFI)	Index (BASFI)	EQ-5D	Inpatients and outpatients with a range of conditions	Various	15184	OLS	OLS
	Nair, S. C. Welsing, P. M. Marijnissen, A. K. Sijtsma, P. Bijlsma, J. W. van Laar, J. M. Lafeber, F. P. de Wit, G. A. 2016. Does disease activity add to functional disability in estimation of utility for rheumatoid arthritis patients on biologic treatment? Rheumatology, 55(1), 94-102.	{Nair, 2016 #503}	Health Assessment Questionnaire (HAQ) and Disease Activity Score (DAS28)	Health Assessment Questionnaire (HAQ) and Disease Activity Score (DAS28)	EQ-5D	Rheumatoid arthritis	Musculoskeletal	702	OLS	OLS
		{Nair, 2016 #503}	Health assessment questionnaire (HAQ)	Health assessment questionnaire (HAQ)	EQ-5D		Musculoskeletal	702		OLS
	Norlin, J. M., Steen Carlsson, K., Persson, U., & Schmitt-Egenolf, M. (2012). Analysis of three outcome measures in moderate to severe psoriasis: a registry-based study of 2450 patients. Br J Dermatol, 166(4), 797-802.	{Norlin, 2012 #239}	Dermatology Life Quality Index (DLQI)	Dermatology Life Quality Index (DLQI)	EQ-5D	Psoriasis	Skin	2450	OLS	OLS										Present 2 mapping functions for relationship between PASI (Psoriasis Area and Severity Index) & DLQI: one for PASI < 10 and PASI >=10	Present 2 mapping functions for relationship between PASI (Psoriasis Area and Severity Index) & DLQI: one for PASI < 10 and PASI >=10
	Oddershede, L., Andreasen, J. J., & Ehlers, L. (2014). Estimation of utility values from visual analog scale measures of health in patients undergoing cardiac surgery. Clinicoecon Outcomes Res, 6, 21-27.	{Oddershede, 2014 #444}	5 visual analogue scales measuring patients’ self-reported mobility, self-care, ability to perform usual activities, pain, and anxiety or depression	5 visual analogue scales measuring patients’ self-reported mobility, self-care, ability to perform usual activities, pain, and anxiety or depression	EQ-5D	Coronary artery bypass graft recipients	Cardiovascular	233	CLAD; Tobit; GLS with random intercepts					CLAD	Tobit		GLS with random intercepts
	Oppe M., Devlin N., Black N. (2011). Comparison of the underlying constructs of the EQ-5D and Oxford Hip Score: implications for mapping. Value Health. 14 (6), 884-91.	{Oppe, 2011 #149}	Oxford Hip Score (OHS)	Oxford Hip Score (OHS)	EQ-5D	Hip replacement	Musculoskeletal	919	OLS	OLS
	Ota, H., Tanno, M., Tanaka, H., Kobayashi, M., & Yoshino, S. (2003). Correlation between the health assessment questionnaire (HAQ) and utility value in rheumatoid arthritis patients. Presented at the ISPOR first Asia-Pacific conference September 1-3; Kobe, Japan. Tanno, M., Nakamura, I., Ito, K., Tanaka, H., Ohta, H., Kobayashi, M., Tachihara, A., Nagashima, M., Yoshino, S., & Nakajima, A. (2006)…	{Ota, 2003 #482}{Tanno, 2006 #475}	Health Assessment Questionnaire (HAQ)	Health Assessment Questionnaire (HAQ)	EQ-5D	Rheumatoid arthritis	Musculoskeletal	307	Not stated in Tanno paper								Not stated in Tanno paper			Pennington et al {Pennington, 2014 #443} compare performance against different mapping algorithms and assess impact on an economic model.	Pennington et al (2014, Value Health, 17, 762-771) compare performance against different mapping algorithms and assess impact on an economic model.
	Parker M., Haycox A., Graves J. (2011). Estimating the relationship between preference-based generic utility instruments and disease-specific quality-of-life measures in severe chronic constipation: challenges in practice. Pharmacoeconomics. 29 (8), 719-30.	{Parker, 2011 #150}	Patient Assessment of Constipation quality of life (PAC-QOL) and symptom (PAC-SYM) scores	Patient Assessment of Constipation quality of life (PAC-QOL) and symptom (PAC-SYM) scores	EQ-5D	Constipation	Digestive system	5488	GLS								GLS			Informed NICE appraisal TA 211 {Pennant, 2011 #354}	Informed NICE appraisal TA 211 (Pennant, 2011. Health Technol Assess, 15 Suppl 1, 43-50 and http://www.nice.org.uk/nicemedia/live/12263/50029/50029.pdf)
		{Parker, 2011 #150}	Patient Assessment of Constipation quality of life (PAC-QOL) and symptom (PAC-SYM) scores		SF-6D	Constipation	Digestive system	5488	GLS								GLS
	Payakachat N., Summers K. H., Pleil A. M., Murawski M. M., Thomas J., 3rd, Jennings K., et al. (2009). Predicting EQ-5D utility scores from the 25-item National Eye Institute Vision Function Questionnaire (NEI-VFQ 25) in patients with age-related macular degeneration. Qual Life Res. 18 (7), 801-13.	{Payakachat, 2009 #226}	25-item National Eye Institute Visual Functioning Questionnaire (NEI-VFQ-25)	25-item National Eye Institute Visual Functioning Questionnaire (NEI-VFQ-25)	EQ-5D	Age-related macular degeneration	Eye conditions	151	OLS; CLAD; Tobit	OLS				CLAD	Tobit
	Pinedo-Villanueva, R. A., Turner, D., Judge, A., Raftery, J. P., & Arden, N. K. (2013). Mapping the Oxford hip score onto the EQ-5D utility index. Qual Life Res, 22(3), 665-675.	{Pinedo-Villanueva, 2013 #218}	Oxford Hip Score (OHS)	Oxford Hip Score (OHS)	EQ-5D	Hip replacement	Musculoskeletal	3518	OLS; 2-part; Response mapping	OLS			2-part			Response mapping		Monte Carlo N=1	Early version presented at HESG {Pinedo-Viellanueva, 2011 #143}	Early version presented at HESG {Pinedo-Viellanueva, 2011 #143}	Early version presented at HESG
	Poole C. D., Connolly M. P., Nielsen S. K., Currie C. J., Marteau P. (2010). A comparison of physician-rated disease severity and patient reported outcomes in mild to moderately active ulcerative colitis. J Crohns Colitis. 4 (3), 275-82.	{Poole, 2010 #156}	Physician-rated ulcerative colitis disease activity index (UCDAI)	Physician-rated ulcerative colitis disease activity index (UCDAI)	EQ-5D	Ulcerative colitis	Digestive system	326	Response mapping							Response mapping		250 Monte Carlo iterations
	Proskorovsky, I., Lewis, P., Williams, C. D., Jordan, K., Kyriakou, C., Ishak, J., & Davies, F. E. (2014). Mapping EORTC QLQ-C30 and QLQ-MY20 to EQ-5D in patients with multiple myeloma. Health Qual Life Outcomes, 12, 35.	{Proskorovsky, 2014 #442}	EORTC QLQ-C30 and QLQ-MY20	EORTC QLQ-C30 and QLQ-MY20	EQ-5D	Multiple myeloma	Cancer	154	OLS	OLS									{Doble, 2016 #492}	Externally validated by {Doble, 2016 #492} and {Marriott, 2017 #535}	Externally validated by Doble, B., & Lorgelly, P. (2016). Qual Life Res, 25(4), 891-911; Marriott, E-R et al. (2017). Journal of Medical Economics, 20, 193-199.
	Revicki D. A., Kawata A. K., Harnam N., Chen W. H., Hays R. D., Cella D. (2009). Predicting EuroQol (EQ-5D) scores from the patient-reported outcomes measurement information system (PROMIS) global items and domain item banks in a United States sample. Qual Life Res. 18 (6), 783-91.	{Revicki, 2009 #225}	Patient-reported outcomes measurement information system (PROMIS)	Patient-reported outcomes measurement information system (PROMIS)	EQ-5D	General population and various diseases	Various	6975	OLS	OLS
	Richardson, J., Iezzi, A., Khan, M. A., & Maxwell, A. (2014). Validity and Reliability of the Assessment of Quality of Life (AQoL)-8D Multi-Attribute Utility Instrument. Patient, 7(1), 85-96; and Richardson, J., Iezzi, A., Khan, M., & Maxwell, A. (2012). Cross-national comparison of twelve quality of life instruments, MIC Papers 2-7. Monash Centre for Health Economics Research Papers 78, 80-83 an…	{Richardson, 2014 #394}{Richardson, 2012 #332;Richardson, 2012 #338;Richardson, 2012 #339;Richardson, 2012 #340;Richardson, 2012 #341;Richardson, 2013 #342}{Chen, 2016 #491}	HUI3	HUI3	EQ-5D-5L	General population and asthma, cancer, depression, diabetes, hearing problems, arthritis, heart disease, COPD and stroke	Various	6415	OLS; GLM; CLAD; geometric mean squares (GMS); MM-estimator	OLS	GLM			CLAD			geometric mean squares (GMS); MM-estimator				Multi-instrument Comparison Study: sample encompasses that of several other studies (e.g. those by Chen et al). Chen 2015 gives coefficients for mapping between EQ-5D-5L, SF-6D, HUI3, 15D, QWB and AQoL-8D for the combined multinational sample and explores additional model specifications. The working papers by Richardson et al present results for individual countries and use only GMS, but also exp…
		{Richardson, 2014 #394}{Richardson, 2012 #332;Richardson, 2012 #338;Richardson, 2012 #339;Richardson, 2012 #340;Richardson, 2012 #341;Richardson, 2013 #342}{Chen, 2016 #491}	SF-6D	SF-6D	EQ-5D-5L		Various	6415		OLS	GLM			CLAD			geometric mean squares (GMS); MM-estimator
		{Richardson, 2014 #394}{Richardson, 2012 #332;Richardson, 2012 #338;Richardson, 2012 #339;Richardson, 2012 #340;Richardson, 2012 #341;Richardson, 2013 #342}{Chen, 2016 #491}	15D	15D	EQ-5D-5L		Various	6415		OLS	GLM			CLAD			geometric mean squares (GMS); MM-estimator
		{Richardson, 2014 #394}{Richardson, 2012 #332;Richardson, 2012 #338;Richardson, 2012 #339;Richardson, 2012 #340;Richardson, 2012 #341;Richardson, 2013 #342}{Chen, 2016 #491}	QWB	QWB	EQ-5D-5L		Various	4461		OLS	GLM			CLAD			geometric mean squares (GMS); MM-estimator
		{Richardson, 2014 #394}{Richardson, 2012 #332;Richardson, 2012 #338;Richardson, 2012 #339;Richardson, 2012 #340;Richardson, 2012 #341;Richardson, 2013 #342}{Chen, 2016 #491}	AQoL-4D	AQoL-4D	EQ-5D-5L		Various	1177-1467		OLS	GLM			CLAD			geometric mean squares (GMS); MM-estimator
		{Richardson, 2014 #394}{Richardson, 2012 #332;Richardson, 2012 #338;Richardson, 2012 #339;Richardson, 2012 #340;Richardson, 2012 #341;Richardson, 2013 #342}{Chen, 2016 #491}	AQoL-8D	AQoL-8D	EQ-5D-5L		Various	6415		OLS	GLM			CLAD			geometric mean squares (GMS); MM-estimator
		{Richardson, 2014 #394}{Richardson, 2012 #332;Richardson, 2012 #338;Richardson, 2012 #339;Richardson, 2012 #340;Richardson, 2012 #341;Richardson, 2013 #342}{Chen, 2016 #491}	Personal Wellbeing Index (PWI)	Personal Wellbeing Index (PWI)	EQ-5D-5L		Various	1177-1467		OLS	GLM			CLAD			geometric mean squares (GMS); MM-estimator
		{Richardson, 2014 #394}{Richardson, 2012 #332;Richardson, 2012 #338;Richardson, 2012 #339;Richardson, 2012 #340;Richardson, 2012 #341;Richardson, 2013 #342}{Chen, 2016 #491}	Satisfaction with Life Survey (SWLS)	Satisfaction with Life Survey (SWLS)	EQ-5D-5L		Various	1177-1467		OLS	GLM			CLAD			geometric mean squares (GMS); MM-estimator
		{Richardson, 2014 #394}{Richardson, 2012 #332;Richardson, 2012 #338;Richardson, 2012 #339;Richardson, 2012 #340;Richardson, 2012 #341;Richardson, 2013 #342}{Chen, 2016 #491}	EQ-5D-5L	EQ-5D-5L	HUI3		Various	6415		OLS	GLM			CLAD			geometric mean squares (GMS); MM-estimator
		{Richardson, 2014 #394}{Richardson, 2012 #332;Richardson, 2012 #338;Richardson, 2012 #339;Richardson, 2012 #340;Richardson, 2012 #341;Richardson, 2013 #342}{Chen, 2016 #491}	SF-6D	SF-6D	HUI3		Various	6415		OLS	GLM			CLAD			geometric mean squares (GMS); MM-estimator
		{Richardson, 2014 #394}{Richardson, 2012 #332;Richardson, 2012 #338;Richardson, 2012 #339;Richardson, 2012 #340;Richardson, 2012 #341;Richardson, 2013 #342}{Chen, 2016 #491}	15D	15D	HUI3		Various	6415		OLS	GLM			CLAD			geometric mean squares (GMS); MM-estimator
		{Richardson, 2014 #394}{Richardson, 2012 #332;Richardson, 2012 #338;Richardson, 2012 #339;Richardson, 2012 #340;Richardson, 2012 #341;Richardson, 2013 #342}{Chen, 2016 #491}	QWB	QWB	HUI3		Various	4461		OLS	GLM			CLAD			geometric mean squares (GMS); MM-estimator
		{Richardson, 2014 #394}{Richardson, 2012 #332;Richardson, 2012 #338;Richardson, 2012 #339;Richardson, 2012 #340;Richardson, 2012 #341;Richardson, 2013 #342}{Chen, 2016 #491}	AQoL-4D	AQoL-4D	HUI3		Various	1177-1467		OLS	GLM			CLAD			geometric mean squares (GMS); MM-estimator
		{Richardson, 2014 #394}{Richardson, 2012 #332;Richardson, 2012 #338;Richardson, 2012 #339;Richardson, 2012 #340;Richardson, 2012 #341;Richardson, 2013 #342}{Chen, 2016 #491}	AQoL-8D	AQoL-8D	HUI3		Various	6415		OLS	GLM			CLAD			geometric mean squares (GMS); MM-estimator
		{Richardson, 2014 #394}{Richardson, 2012 #332;Richardson, 2012 #338;Richardson, 2012 #339;Richardson, 2012 #340;Richardson, 2012 #341;Richardson, 2013 #342}{Chen, 2016 #491}	Personal Wellbeing Index (PWI)	Personal Wellbeing Index (PWI)	HUI3		Various	1177-1467		OLS	GLM			CLAD			geometric mean squares (GMS); MM-estimator
		{Richardson, 2014 #394}{Richardson, 2012 #332;Richardson, 2012 #338;Richardson, 2012 #339;Richardson, 2012 #340;Richardson, 2012 #341;Richardson, 2013 #342}{Chen, 2016 #491}	Satisfaction with Life Survey (SWLS)	Satisfaction with Life Survey (SWLS)	HUI3		Various	1177-1467		OLS	GLM			CLAD			geometric mean squares (GMS); MM-estimator
		{Richardson, 2014 #394}{Richardson, 2012 #332;Richardson, 2012 #338;Richardson, 2012 #339;Richardson, 2012 #340;Richardson, 2012 #341;Richardson, 2013 #342}{Chen, 2016 #491}	EQ-5D-5L	EQ-5D-5L	SF-6D		Various	1177-1467		OLS	GLM			CLAD			geometric mean squares (GMS); MM-estimator
		{Richardson, 2014 #394}{Richardson, 2012 #332;Richardson, 2012 #338;Richardson, 2012 #339;Richardson, 2012 #340;Richardson, 2012 #341;Richardson, 2013 #342}{Chen, 2016 #491}	HUI3	HUI3	SF-6D		Various	6415		OLS	GLM			CLAD			geometric mean squares (GMS); MM-estimator
		{Richardson, 2014 #394}{Richardson, 2012 #332;Richardson, 2012 #338;Richardson, 2012 #339;Richardson, 2012 #340;Richardson, 2012 #341;Richardson, 2013 #342}{Chen, 2016 #491}	15D	15D	SF-6D		Various	6415		OLS	GLM			CLAD			geometric mean squares (GMS); MM-estimator
		{Richardson, 2014 #394}{Richardson, 2012 #332;Richardson, 2012 #338;Richardson, 2012 #339;Richardson, 2012 #340;Richardson, 2012 #341;Richardson, 2013 #342}{Chen, 2016 #491}	QWB	QWB	SF-6D		Various	4461		OLS	GLM			CLAD			geometric mean squares (GMS); MM-estimator
		{Richardson, 2014 #394}{Richardson, 2012 #332;Richardson, 2012 #338;Richardson, 2012 #339;Richardson, 2012 #340;Richardson, 2012 #341;Richardson, 2013 #342}{Chen, 2016 #491}	AQoL-4D	AQoL-4D	SF-6D		Various	1177-1467		OLS	GLM			CLAD			geometric mean squares (GMS); MM-estimator
		{Richardson, 2014 #394}{Richardson, 2012 #332;Richardson, 2012 #338;Richardson, 2012 #339;Richardson, 2012 #340;Richardson, 2012 #341;Richardson, 2013 #342}{Chen, 2016 #491}	AQoL-8D	AQoL-8D	SF-6D		Various	6415		OLS	GLM			CLAD			geometric mean squares (GMS); MM-estimator
		{Richardson, 2014 #394}{Richardson, 2012 #332;Richardson, 2012 #338;Richardson, 2012 #339;Richardson, 2012 #340;Richardson, 2012 #341;Richardson, 2013 #342}{Chen, 2016 #491}	Personal Wellbeing Index (PWI)	Personal Wellbeing Index (PWI)	SF-6D		Various	1177-1467		OLS	GLM			CLAD			geometric mean squares (GMS); MM-estimator
		{Richardson, 2014 #394}{Richardson, 2012 #332;Richardson, 2012 #338;Richardson, 2012 #339;Richardson, 2012 #340;Richardson, 2012 #341;Richardson, 2013 #342}{Chen, 2016 #491}	Satisfaction with Life Survey (SWLS)	Satisfaction with Life Survey (SWLS)	SF-6D		Various	1177-1467		OLS	GLM			CLAD			geometric mean squares (GMS); MM-estimator
		{Richardson, 2014 #394}{Richardson, 2012 #332;Richardson, 2012 #338;Richardson, 2012 #339;Richardson, 2012 #340;Richardson, 2012 #341;Richardson, 2013 #342}{Chen, 2016 #491}	EQ-5D-5L	EQ-5D-5L	15D		Various	6415		OLS	GLM			CLAD			geometric mean squares (GMS); MM-estimator
		{Richardson, 2014 #394}{Richardson, 2012 #332;Richardson, 2012 #338;Richardson, 2012 #339;Richardson, 2012 #340;Richardson, 2012 #341;Richardson, 2013 #342}{Chen, 2016 #491}	HUI3	HUI3	15D		Various	6415		OLS	GLM			CLAD			geometric mean squares (GMS); MM-estimator
		{Richardson, 2014 #394}{Richardson, 2012 #332;Richardson, 2012 #338;Richardson, 2012 #339;Richardson, 2012 #340;Richardson, 2012 #341;Richardson, 2013 #342}{Chen, 2016 #491}	SF-6D	SF-6D	15D		Various	6415		OLS	GLM			CLAD			geometric mean squares (GMS); MM-estimator
		{Richardson, 2014 #394}{Richardson, 2012 #332;Richardson, 2012 #338;Richardson, 2012 #339;Richardson, 2012 #340;Richardson, 2012 #341;Richardson, 2013 #342}{Chen, 2016 #491}	QWB	QWB	15D		Various	4461		OLS	GLM			CLAD			geometric mean squares (GMS); MM-estimator
		{Richardson, 2014 #394}{Richardson, 2012 #332;Richardson, 2012 #338;Richardson, 2012 #339;Richardson, 2012 #340;Richardson, 2012 #341;Richardson, 2013 #342}{Chen, 2016 #491}	AQoL-4D	AQoL-4D	15D		Various	1177-1467		OLS	GLM			CLAD			geometric mean squares (GMS); MM-estimator
		{Richardson, 2014 #394}{Richardson, 2012 #332;Richardson, 2012 #338;Richardson, 2012 #339;Richardson, 2012 #340;Richardson, 2012 #341;Richardson, 2013 #342}{Chen, 2016 #491}	AQoL-8D	AQoL-8D	15D		Various	6415		OLS	GLM			CLAD			geometric mean squares (GMS); MM-estimator
		{Richardson, 2014 #394}{Richardson, 2012 #332;Richardson, 2012 #338;Richardson, 2012 #339;Richardson, 2012 #340;Richardson, 2012 #341;Richardson, 2013 #342}{Chen, 2016 #491}	Personal Wellbeing Index (PWI)	Personal Wellbeing Index (PWI)	15D		Various	1177-1467		OLS	GLM			CLAD			geometric mean squares (GMS); MM-estimator
		{Richardson, 2014 #394}{Richardson, 2012 #332;Richardson, 2012 #338;Richardson, 2012 #339;Richardson, 2012 #340;Richardson, 2012 #341;Richardson, 2013 #342}{Chen, 2016 #491}	Satisfaction with Life Survey (SWLS)	Satisfaction with Life Survey (SWLS)	15D		Various	1177-1467		OLS	GLM			CLAD			geometric mean squares (GMS); MM-estimator
		{Richardson, 2014 #394}{Richardson, 2012 #332;Richardson, 2012 #338;Richardson, 2012 #339;Richardson, 2012 #340;Richardson, 2012 #341;Richardson, 2013 #342}{Chen, 2016 #491}	EQ-5D-5L	EQ-5D-5L	QWB		Various	4461		OLS	GLM			CLAD			geometric mean squares (GMS); MM-estimator
		{Richardson, 2014 #394}{Richardson, 2012 #332;Richardson, 2012 #338;Richardson, 2012 #339;Richardson, 2012 #340;Richardson, 2012 #341;Richardson, 2013 #342}{Chen, 2016 #491}	HUI3	HUI3	QWB		Various	4461		OLS	GLM			CLAD			geometric mean squares (GMS); MM-estimator
		{Richardson, 2014 #394}{Richardson, 2012 #332;Richardson, 2012 #338;Richardson, 2012 #339;Richardson, 2012 #340;Richardson, 2012 #341;Richardson, 2013 #342}{Chen, 2016 #491}	SF-6D	SF-6D	QWB		Various	4461		OLS	GLM			CLAD			geometric mean squares (GMS); MM-estimator
		{Richardson, 2014 #394}{Richardson, 2012 #332;Richardson, 2012 #338;Richardson, 2012 #339;Richardson, 2012 #340;Richardson, 2012 #341;Richardson, 2013 #342}{Chen, 2016 #491}	15D	15D	QWB		Various	4461		OLS	GLM			CLAD			geometric mean squares (GMS); MM-estimator
		{Richardson, 2014 #394}{Richardson, 2012 #332;Richardson, 2012 #338;Richardson, 2012 #339;Richardson, 2012 #340;Richardson, 2012 #341;Richardson, 2013 #342}{Chen, 2016 #491}	AQoL-4D	AQoL-4D	QWB		Various	1177-1467		OLS	GLM			CLAD			geometric mean squares (GMS); MM-estimator
		{Richardson, 2014 #394}{Richardson, 2012 #332;Richardson, 2012 #338;Richardson, 2012 #339;Richardson, 2012 #340;Richardson, 2012 #341;Richardson, 2013 #342}{Chen, 2016 #491}	AQoL-8D	AQoL-8D	QWB		Various	4461		OLS	GLM			CLAD			geometric mean squares (GMS); MM-estimator
		{Richardson, 2014 #394}{Richardson, 2012 #332;Richardson, 2012 #338;Richardson, 2012 #339;Richardson, 2012 #340;Richardson, 2012 #341;Richardson, 2013 #342}{Chen, 2016 #491}	Personal Wellbeing Index (PWI)	Personal Wellbeing Index (PWI)	QWB		Various	1177-1467		OLS	GLM			CLAD			geometric mean squares (GMS); MM-estimator
		{Richardson, 2014 #394}{Richardson, 2012 #332;Richardson, 2012 #338;Richardson, 2012 #339;Richardson, 2012 #340;Richardson, 2012 #341;Richardson, 2013 #342}{Chen, 2016 #491}	Satisfaction with Life Survey (SWLS)	Satisfaction with Life Survey (SWLS)	QWB		Various	1177-1467		OLS	GLM			CLAD			geometric mean squares (GMS); MM-estimator
		{Richardson, 2014 #394}{Richardson, 2012 #332;Richardson, 2012 #338;Richardson, 2012 #339;Richardson, 2012 #340;Richardson, 2012 #341;Richardson, 2013 #342}{Chen, 2016 #491}	EQ-5D-5L	EQ-5D-5L	AQoL-4D		Various	1177-1467		OLS	GLM			CLAD			geometric mean squares (GMS); MM-estimator
		{Richardson, 2014 #394}{Richardson, 2012 #332;Richardson, 2012 #338;Richardson, 2012 #339;Richardson, 2012 #340;Richardson, 2012 #341;Richardson, 2013 #342}{Chen, 2016 #491}	HUI3	HUI3	AQoL-4D		Various	1177-1467		OLS	GLM			CLAD			geometric mean squares (GMS); MM-estimator
		{Richardson, 2014 #394}{Richardson, 2012 #332;Richardson, 2012 #338;Richardson, 2012 #339;Richardson, 2012 #340;Richardson, 2012 #341;Richardson, 2013 #342}{Chen, 2016 #491}	SF-6D	SF-6D	AQoL-4D		Various	1177-1467		OLS	GLM			CLAD			geometric mean squares (GMS); MM-estimator
		{Richardson, 2014 #394}{Richardson, 2012 #332;Richardson, 2012 #338;Richardson, 2012 #339;Richardson, 2012 #340;Richardson, 2012 #341;Richardson, 2013 #342}{Chen, 2016 #491}	15D	15D	AQoL-4D		Various	1177-1467		OLS	GLM			CLAD			geometric mean squares (GMS); MM-estimator
		{Richardson, 2014 #394}{Richardson, 2012 #332;Richardson, 2012 #338;Richardson, 2012 #339;Richardson, 2012 #340;Richardson, 2012 #341;Richardson, 2013 #342}{Chen, 2016 #491}	QWB	QWB	AQoL-4D		Various	1177-1467		OLS	GLM			CLAD			geometric mean squares (GMS); MM-estimator
		{Richardson, 2014 #394}{Richardson, 2012 #332;Richardson, 2012 #338;Richardson, 2012 #339;Richardson, 2012 #340;Richardson, 2012 #341;Richardson, 2013 #342}{Chen, 2016 #491}	AQoL-8D	AQoL-8D	AQoL-4D		Various	1177-1467		OLS	GLM			CLAD			geometric mean squares (GMS); MM-estimator
		{Richardson, 2014 #394}{Richardson, 2012 #332;Richardson, 2012 #338;Richardson, 2012 #339;Richardson, 2012 #340;Richardson, 2012 #341;Richardson, 2013 #342}{Chen, 2016 #491}	Personal Wellbeing Index (PWI)	Personal Wellbeing Index (PWI)	AQoL-4D		Various	1177-1467		OLS	GLM			CLAD			geometric mean squares (GMS); MM-estimator
		{Richardson, 2014 #394}{Richardson, 2012 #332;Richardson, 2012 #338;Richardson, 2012 #339;Richardson, 2012 #340;Richardson, 2012 #341;Richardson, 2013 #342}{Chen, 2016 #491}	Satisfaction with Life Survey (SWLS)	Satisfaction with Life Survey (SWLS)	AQoL-4D		Various	1177-1467		OLS	GLM			CLAD			geometric mean squares (GMS); MM-estimator
		{Richardson, 2014 #394}{Richardson, 2012 #332;Richardson, 2012 #338;Richardson, 2012 #339;Richardson, 2012 #340;Richardson, 2012 #341;Richardson, 2013 #342}{Chen, 2016 #491}	EQ-5D-5L	EQ-5D-5L	AQoL-8D		Various	6415		OLS	GLM			CLAD			geometric mean squares (GMS); MM-estimator
		{Richardson, 2014 #394}{Richardson, 2012 #332;Richardson, 2012 #338;Richardson, 2012 #339;Richardson, 2012 #340;Richardson, 2012 #341;Richardson, 2013 #342}{Chen, 2016 #491}	HUI3	HUI3	AQoL-8D		Various	6415		OLS	GLM			CLAD			geometric mean squares (GMS); MM-estimator
		{Richardson, 2014 #394}{Richardson, 2012 #332;Richardson, 2012 #338;Richardson, 2012 #339;Richardson, 2012 #340;Richardson, 2012 #341;Richardson, 2013 #342}{Chen, 2016 #491}	SF-6D	SF-6D	AQoL-8D		Various	6415		OLS	GLM			CLAD			geometric mean squares (GMS); MM-estimator
		{Richardson, 2014 #394}{Richardson, 2012 #332;Richardson, 2012 #338;Richardson, 2012 #339;Richardson, 2012 #340;Richardson, 2012 #341;Richardson, 2013 #342}{Chen, 2016 #491}	15D	15D	AQoL-8D		Various	6415		OLS	GLM			CLAD			geometric mean squares (GMS); MM-estimator
		{Richardson, 2014 #394}{Richardson, 2012 #332;Richardson, 2012 #338;Richardson, 2012 #339;Richardson, 2012 #340;Richardson, 2012 #341;Richardson, 2013 #342}{Chen, 2016 #491}	QWB	QWB	AQoL-8D		Various	4461		OLS	GLM			CLAD			geometric mean squares (GMS); MM-estimator
		{Richardson, 2014 #394}{Richardson, 2012 #332;Richardson, 2012 #338;Richardson, 2012 #339;Richardson, 2012 #340;Richardson, 2012 #341;Richardson, 2013 #342}{Chen, 2016 #491}	AQoL-4D	AQoL-4D	AQoL-8D		Various	1177-1467		OLS	GLM			CLAD			geometric mean squares (GMS); MM-estimator
		{Richardson, 2014 #394}{Richardson, 2012 #332;Richardson, 2012 #338;Richardson, 2012 #339;Richardson, 2012 #340;Richardson, 2012 #341;Richardson, 2013 #342}{Chen, 2016 #491}	Personal Wellbeing Index (PWI)	Personal Wellbeing Index (PWI)	AQoL-8D		Various	1177-1467		OLS	GLM			CLAD			geometric mean squares (GMS); MM-estimator
		{Richardson, 2014 #394}{Richardson, 2012 #332;Richardson, 2012 #338;Richardson, 2012 #339;Richardson, 2012 #340;Richardson, 2012 #341;Richardson, 2013 #342}{Chen, 2016 #491}	Satisfaction with Life Survey (SWLS)	Satisfaction with Life Survey (SWLS)	AQoL-8D		Various	1177-1467		OLS	GLM			CLAD			geometric mean squares (GMS); MM-estimator
	Rive, B., Grishchenko, M., Guilhaume-Goulant, C., Katona, C., Livingston, G., Lamure, M., Toumi, M., & Francois, C. (2010). Cost effectiveness of memantine in Alzheimer's disease in the UK. J Med Econ, 13(2), 371-380.	{Rive, 2010 #356}	Alzheimer's Disease Cooperative Study Activities of Daily Living scale (ADCS–ADL)	Alzheimer's Disease Cooperative Study Activities of Daily Living scale (ADCS–ADL)	EQ-5D	Alzheimer's disease	Mental health and behavioural disorders	<117	GLM		GLM
	Rivero-Arias O., Ouellet M., Gray A., Wolstenholme J., Rothwell P. M., Luengo-Fernandez R. (2010). Mapping the modified Rankin scale (mRS) measurement into the generic EuroQol (EQ-5D) health outcome. Med Decis Making. 30 (3), 341-54.	{Rivero-Arias, 2010 #8}	Modified Rankin Scale (mRS)	Modified Rankin Scale (mRS)	EQ-5D	Stroke and TIA	Cardiovascular	2425	OLS; response mapping	OLS						response mapping		>100 Monte Carlo	Stata command to estimate predictions can be requested from the authors at http://www.herc.ox.ac.uk/downloads/supp_pub/mappingmrs. Early version presented at HESG {Ouellet, 2008 #253}	Stata command to estimate predictions can be requested from the authors at http://www.herc.ox.ac.uk/downloads/supp_pub/mappingmrs. Early version presented at HESG {Ouellet, 2008 #253}	Stata command for estimating predicted utilities published by Stata command for estimating predicted utilities published by Ramos-Goñi et al (2013). Stata Journal, 13(3), 474-491. Early version presented at HESG.
	Rivero-Arias, O., Gray, A., & Ramos-Goñi, J. M. (2010). Estimating the association between SF-12 responses to Eq-5D utility values using a response mapping and a parameter uncertainty approach. Value in Health, 13, A248. Presented at Warwick Medical School, University of Warwick, September 2012 and at the Centre for Research in Health and Economics (CRES), October 2012, Barcelona. Coefficients av…	{Rivero-Arias, 2013 #360}{Rivero-Arias, 2010 #514}	SF-12	SF-12	EQ-5D	General population	General population	19678	OLS; 2-part; CLAD; response mapping; limited dependent variable mixture model	OLS			2-part	CLAD		response mapping	limited dependent variable mixture model
	Rowen D., Brazier J., Roberts J. (2009). Mapping SF-36 onto the EQ-5D index: how reliable is the relationship? Health Qual Life Outcomes. 7, 27.	{Rowen, 2009 #12}	SF-36	SF-36	EQ-5D	Hospital inpatients and outpatients with any condition	Various	33248	CLAD; Tobit; random effects GLS					CLAD	Tobit		random effects GLS	Monte Carlo N=1
	Rowen D., Brazier J., Tsuchiya A., Alava M. H. (2012). Valuing states from multiple measures on the same visual analogue sale: a feasibility study. Health Econ. 21 (6), 715.	{Rowen, 2012 #151}	SF-6D	SF-6D	EQ-5D	General population	General population	12048	OLS; Utilities were mapped via VAS valuations of multiple health states, not patients' valuations	OLS							Utilities were mapped via VAS valuations of multiple health states, not patients' valuations		Early versions presented at two HESG conferences {Rowen, 2008 #255}{Rowen, 2009 #256} and published as a HEDS discussion paper {Rowen, 2009 #297}	Early versions presented at two HESG conferences {Rowen, 2008 #255}{Rowen, 2009 #256} and published as a HEDS discussion paper {Rowen, 2009 #297}	Early versions presented at two HESG conferences and published as a HEDS discussion paper.
		{Rowen, 2012 #151}	HUI2	HUI2	EQ-5D	General population	General population	12048		OLS							Utilities were mapped via VAS valuations of multiple health states, not patients' valuations
		{Rowen, 2012 #151}	AQL-5D (asthma‐specific preference-based measure based on Asthma Quality of Life Questionnaire)	AQL-5D (asthma‐specific preference-based measure based on Asthma Quality of Life Questionnaire)	EQ-5D	General population	General population	12048		OLS							Utilities were mapped via VAS valuations of multiple health states, not patients' valuations
		{Rowen, 2012 #151}	OPUS	OPUS	EQ-5D	General population	General population	12048		OLS							Utilities were mapped via VAS valuations of multiple health states, not patients' valuations
		{Rowen, 2012 #151}	ICECAP	ICECAP	EQ-5D	General population	General population	12048		OLS							Utilities were mapped via VAS valuations of multiple health states, not patients' valuations
		{Rowen, 2012 #151}	EQ-5D	EQ-5D	SF-6D	General population	General population	12048		OLS							Utilities were mapped via VAS valuations of multiple health states, not patients' valuations
		{Rowen, 2012 #151}	HUI2	HUI2	SF-6D	General population	General population	12048		OLS							Utilities were mapped via VAS valuations of multiple health states, not patients' valuations
		{Rowen, 2012 #151}	AQL-5D (asthma‐specific preference-based measure based on Asthma Quality of Life Questionnaire)	AQL-5D (asthma‐specific preference-based measure based on Asthma Quality of Life Questionnaire)	SF-6D	General population	General population	12048		OLS							Utilities were mapped via VAS valuations of multiple health states, not patients' valuations
		{Rowen, 2012 #151}	OPUS	OPUS	SF-6D	General population	General population	12048		OLS							Utilities were mapped via VAS valuations of multiple health states, not patients' valuations
		{Rowen, 2012 #151}	ICECAP	ICECAP	SF-6D	General population	General population	12048		OLS							Utilities were mapped via VAS valuations of multiple health states, not patients' valuations
		{Rowen, 2012 #151}	EQ-5D	EQ-5D	HUI2	General population	General population	12048		OLS							Utilities were mapped via VAS valuations of multiple health states, not patients' valuations
		{Rowen, 2012 #151}	AQL-5D (asthma‐specific preference-based measure based on Asthma Quality of Life Questionnaire)	AQL-5D (asthma‐specific preference-based measure based on Asthma Quality of Life Questionnaire)	HUI2	General population	General population	12048		OLS							Utilities were mapped via VAS valuations of multiple health states, not patients' valuations
		{Rowen, 2012 #151}	OPUS	OPUS	HUI2	General population	General population	12048		OLS							Utilities were mapped via VAS valuations of multiple health states, not patients' valuations
		{Rowen, 2012 #151}	ICECAP	ICECAP	HUI2	General population	General population	12048		OLS							Utilities were mapped via VAS valuations of multiple health states, not patients' valuations
		{Rowen, 2012 #151}	SF-6D	SF-6D	HUI2	General population	General population	12048		OLS							Utilities were mapped via VAS valuations of multiple health states, not patients' valuations
	Ruiz, M. A., Gutierrez, L. L., Monroy, M., & Rejas, J. (2016). Mapping of the OAB-SF Questionnaire onto EQ-5D in Spanish Patients with Overactive Bladder. Clin Drug Investig, 36(4), 267-279.	{Ruiz, 2016 #504}	Overactive Bladder Questionnaire 5-dimensional health classification system (OAB-5D)	Overactive Bladder Questionnaire 5-dimensional health classification system (OAB-5D)	EQ-5D	Overactive bladder	Urogenital	246	GLM; Tobit		GLM				Tobit						The OAB-5D is derived from the Overactive Bladder questionnaire-Short Form (OABq-SF) and Overactive Bladder Symptom and Health-Related Quality of Life Questionnaire (OAB-q)
	Rundell, S. D., Bresnahan, B. W., Heagerty, P. J., Comstock, B. A., Friedly, J. L., Jarvik, J. G., & Sullivan, S. D. (2014). Mapping a Patient-Reported Functional Outcome Measure to a Utility Measure for Comparative Effectiveness and Economic Evaluations in Older Adults with Low Back Pain. Med Decis Making, 34(7), 873-883.	{Rundell, 2014 #441}	Roland-Morris Disability Questionnaire (RMDQ)	Roland-Morris Disability Questionnaire (RMDQ)	EQ-5D	Back pain	Musculoskeletal	5224 patients	OLS; linear spline	OLS							linear spline
		{Rundell, 2014 #441}	Roland-Morris Disability Questionnaire (RMDQ) and numerical rating scales (NRS) of pain	Roland-Morris Disability Questionnaire (RMDQ) and numerical rating scales (NRS) of pain	EQ-5D		Musculoskeletal	5224 patients		OLS							linear spline
	Sauerland S., Weiner S., Dolezalova K., Angrisani L., Noguera C. M., Garcia-Caballero M., et al. (2009). Mapping utility scores from a disease-specific quality-of-life measure in bariatric surgery patients. Value Health. 12 (2), 364-70.	{Sauerland, 2009 #13}	Moorehead-Ardelt II questionnaire (MA-II)	Moorehead-Ardelt II questionnaire (MA-II)	EQ-5D	After bariatric surgery for morbid obesity	Digestive system	414	OLS	OLS
		{Sauerland, 2009 #13}	Moorehead-Ardelt II questionnaire (MA-II)	Moorehead-Ardelt II questionnaire (MA-II)	SF-6D	After bariatric surgery for morbid obesity	Digestive system	368	OLS	OLS
	Serrano-Aguilar P., Ramallo-Farina Y., Trujillo-Martin Mdel M., Munoz-Navarro S. R., Perestelo-Perez L., de las Cuevas-Castresana C. (2009). The relationship among mental health status (GHQ-12), health related quality of life (EQ-5D) and health-state utilities in a general population. Epidemiol Psichiatr Soc. 18 (3), 229-39.	{Serrano-Aguilar, 2009 #279}	General Health Questionnaire (GHQ-12)	General Health Questionnaire (GHQ-12)	EQ-5D	General population	General population	3031.95	OLS	OLS
	Siani, C., de Peretti, C., Millier, A., Boyer, L., & Toumi, M. (2016). Predictive models to estimate utility from clinical questionnaires in schizophrenia: findings from EuroSC. Qual Life Res, 25(4), 925-934.	{Siani, 2013 #352}	Positive and negative syndrome scale (PANSS)	Positive and negative syndrome scale (PANSS)	EQ-5D	Schizophrenia	Mental health and behavioural disorders	4471	response mapping; linear random effects model							response mapping	linear random effects model		Previously presented at iHEA in 2011 {Siani, 2011 #140}	{Siani, 2013 #352} Previously presented at iHEA in 2011 {Siani, 2011 #140}	Previously published as Siani, C., De Peretti, C., Millier, A., Boyer, L., & Toumi, M. (2013). Predictive models for utility from positive and negative syndrome scale clinical questionnaires for schizophrenia in the United Kingdom, France and Germany. Discussion paper from the Laboratoire de Sciences Actuarielle et Financiere Retrieved 19th July 2013, from http://docs.isfa.fr/labo/2013.10.pdf. Re…
		{Siani, 2013 #352}	Positive and negative syndrome scale (PANSS), Calgary Depression Scale for Schizophrenia (CDSS)	Positive and negative syndrome scale (PANSS), Calgary Depression Scale for Schizophrenia (CDSS)	EQ-5D	Schizophrenia	Mental health and behavioural disorders	4470	linear random effects model								linear random effects model
		{Siani, 2013 #352}	Positive and negative syndrome scale (PANSS)	Positive and negative syndrome scale (PANSS)	SF-6D	Schizophrenia	Mental health and behavioural disorders	4338	linear random effects model								linear random effects model
		{Siani, 2013 #352}	Positive and negative syndrome scale (PANSS), Calgary Depression Scale for Schizophrenia (CDSS)	Positive and negative syndrome scale (PANSS), Calgary Depression Scale for Schizophrenia (CDSS)	SF-6D	Schizophrenia	Mental health and behavioural disorders	4258	linear random effects model								linear random effects model			{Siani, 2013 #352} Previously presented at iHEA in 2011 {Siani, 2011 #140}
	Siani C., de Peretti C., Castelli C., Duru G., Daures J.-P. (2012). Uncertainty around the Incremental Cost Utility Ratio Accounting for Mapping Prediction: Application to Hepatitis C. Presented at the third joint meeting of the Health Economics Study Group and College des Économistes de la Santé meeting, January 2012, Aix-en-Provence, France. http://www.ces-asso.org/sites/default/files/ArtCS2.pd…	{Siani, 2012 #296}	Nottingham Health Profiles (NHP)	Nottingham Health Profiles (NHP)	EQ-5D	Hepatitis C	Infectious disease	96 patients	OLS	OLS											Previously presented at iHEA in 2011
	Sidovar, M. F., Limone, B. L., Lee, S., & Coleman, C. I. (2013). Mapping the 12-item multiple sclerosis walking scale to the EuroQol 5-dimension index measure in North American multiple sclerosis patients. BMJ Open, 3(5), e002798.	{Sidovar, 2013 #327}	12-item Multiple Sclerosis Walking Scale (MSWS-12)	12-item Multiple Sclerosis Walking Scale (MSWS-12)	EQ-5D	Multiple sclerosis	Central nervous system	1752	OLS	OLS									Externally validated by {Sidovar, 2016 #507}. Cost utility analysis results of this algorithm and that by {Hawton, 2011 #222} are compared in {Limone, 2013 #326}	Externally validated by {Sidovar, 2016 #507}. Cost utility analysis results of this algorithm and that by {Hawton, 2011 #222} are compared in {Limone, 2013 #326}	Externally validated by Sidovar, M. F., Limone, B. L., & Coleman, C. I. (2016). Patient Relat Outcome Meas, 7, 13-18. Cost utility analysis results of this algorithm and that by Hawton, et al 2011 are compared in Limone, B. L., Sidovar, M. F., & Coleman, C. I. (2013). Health Qual Life Outcomes, 11(1), 105.
	Skaltsa, K., Longworth, L., Ivanescu, C., Phung, D., & Holmstrom, S. (2014). Mapping the FACT-P to the preference-based EQ-5D questionnaire in metastatic castration-resistant prostate cancer. Value Health, 17(2), 238-244.	{Skaltsa, 2014 #440}	Functional Assessment of Cancer Therapy - Prostate (FACT-P)	Functional Assessment of Cancer Therapy - Prostate (FACT-P)	EQ-5D	Prostate cancer	Cancer	236	GEE; 2-part; group-specific model: separate GEE models for good and poor health			GEE	2-part				group-specific model: separate GEE models for good and poor health
	Soini E. J., Hallinen T. A., Puolakka K., Vihervaara V., Kauppi M. J. (2012). Cost-effectiveness of adalimumab, etanercept, and tocilizumab as first-line treatments for moderate-to-severe rheumatoid arthritis. J Med Econ. 15 (2), 340-51 and Ducournau, P., Kielhorn, A., & Wintfeld, N. (2009). Comparison of linear and nonlinear utility mapping between HAQ and EQ-5D using pooled data from the tocili…	{Ducournau, 2009 #362}{Soini, 2012 #277}	Health assessment questionnaire (HAQ)	Health assessment questionnaire (HAQ)	EQ-5D	Rheumatoid arthritis	Musculoskeletal	1812	Mixed model								Mixed model
	Stahl E., Lindberg A., Jansson S. A., Ronmark E., Svensson K., Andersson F., et al. (2005). Health-related quality of life is related to COPD disease severity. Health Qual Life Outcomes. 3, 56. AND Oba Y. (2007). Cost-effectiveness of long-acting bronchodilators for chronic obstructive pulmonary disease. Mayo Clin Proc. 82 (5), 575-82.	{Stahl, 2005 #271}{Oba, 2007 #272}	St George's Respiratory Questionnaire (SGRQ)	St George's Respiratory Questionnaire (SGRQ)	EQ-5D	Chronic obstructive pulmonary disease	Respiratory system	168	OLS	OLS									Coefficients reported in {Oba, 2007 #272}. Data and methodology reported in {Stahl, 2005 #271}	Coefficients reported in {Oba, 2007 #272}. Data and methodology reported in {Stahl, 2005 #271}	Coefficients reported in Oba, Y. (2007). Mayo Clin Proc. 82, 575-82). Data and methodology reported in Stahl, E et al. (2005). Health Qual Life Outcomes. 3, 56.
	Standfield, L., Norris, S., Harvey, C., Elliot, L., Riordan, J., Hall, S., Day, R., Nash, P., Thirunavukkarasu, K., Robertson, J., & Palmer, T. (2010). Relationship between rheumatoid arthritis disease severity, health-related utility, and resource use in Australian patients: A cross-sectional, multicenter study. Clin Ther, 32(7), 1329-1342.	{Standfield, 2010 #484}	Health Assessment Questionnaire (HAQ)	Health Assessment Questionnaire (HAQ)	EQ-5D	Rheumatoid arthritis	Musculoskeletal	169	OLS	OLS										Pennington et al {Pennington, 2014 #443} compare performance against different mapping algorithms and assess impact on an economic model.	Coefficients shown in Figure 1. Pennington et al (2014, Value Health, 17, 762-771) compare performance against different mapping algorithms and assess impact on an economic model.
		{Standfield, 2010 #484}	Health Assessment Questionnaire (HAQ)	Health Assessment Questionnaire (HAQ)	HUI3	Rheumatoid arthritis	Musculoskeletal	170	OLS	OLS
	Starkie H. J., Briggs A. H., Chambers M. G., Jones P. (2011). Predicting EQ-5D values using the SGRQ. Value Health. 14 (2), 354-60.	{Starkie, 2011 #153}	St George's Respiratory Questionnaire (SGRQ)	St George's Respiratory Questionnaire (SGRQ)	EQ-5D	Chronic obstructive pulmonary disease	Respiratory system	14612	OLS; GLM; 2-part	OLS	GLM		2-part						Early version presented at HESG {Starkie, 2008 #257}	Early version presented at HESG {Starkie, 2008 #257}	Early version presented at HESG.
	Sullivan P. W., Ghushchyan V. (2006). Mapping the EQ-5D index from the SF-12: US general population preferences in a nationally representative sample. Med Decis Making. 26 (4), 401-9.	{Sullivan, 2006 #26}	SF-12	SF-12	EQ-5D	General population	General population	23647	OLS; CLAD; Tobit	OLS				CLAD	Tobit
	Teckle, P., McTaggart-Cowan, H., Van der Hoek, K., Chia, S., Melosky, B., Gelmon, K., & Peacock, S. (2013). Mapping the FACT-G cancer-specific quality of life instrument to the EQ-5D and SF-6D. Health Qual Life Outcomes, 11, 203.	{Teckle, 2013 #387}	Functional Assessment of Cancer Therapy - General (FACT-G)	Functional Assessment of Cancer Therapy - General (FACT-G)	EQ-5D	Breast, colorectal or lung cancer	Cancer	184	OLS; GLM; CLAD	OLS	GLM			CLAD
		{Teckle, 2013 #387}	Functional Assessment of Cancer Therapy - General (FACT-G)	Functional Assessment of Cancer Therapy - General (FACT-G)	SF-6D		Cancer	184		OLS	GLM			CLAD
	Tsuchiya A., Brazier J., McColl E., Parkin D. (2001). A condition-specific instrument, a generic instrument, and a preference based generic instrument. Presented at the 17th Plenary Meeting of the EuroQoL Group in Copenhagen, Denmark in September 2001. http://www.euroqol.org/uploads/media/Proc01Copen2Tsuchiya.pdf (Accessed: 20th December 2012). AND Tsuchiya A., Brazier J., McColl E., Parkin D. (2…	{Tsuchiya, 2001 #300}{Tsuchiya, 2002 #138}	Asthma Quality of Life Questionnaire (AQLQ)	Asthma Quality of Life Questionnaire (AQLQ)	EQ-5D	Asthma	Respiratory system	6939	OLS; GLM; response mapping	OLS	GLM					response mapping		Highest probability
	van Exel N. J., Scholte op Reimer W. J., Koopmanschap M. A. (2004). Assessment of post-stroke quality of life in cost-effectiveness studies: the usefulness of the Barthel Index and the EuroQoL-5D. Qual Life Res. 13 (2), 427-33.	{van Exel, 2004 #233}	Barthel index	Barthel index	EQ-5D	Stroke	Cardiovascular	710	OLS	OLS
	van Hout B., Janssen M. F., Feng Y. S., Kohlmann T., Busschbach J., Golicki D., et al. (2012). Interim scoring for the EQ-5D-5L: mapping the EQ-5D-5L to EQ-5D-3L value sets. Value Health. 15 (5), 708-15.	{van Hout, 2012 #210}	EQ-5D-5L	EQ-5D-5L	EQ-5D	"Broad spectrum of health" including people with stroke, rheumatoid arthritis and personality disorder	Various	3691	OLS; response mapping; non-parametric cross-tabulation; psychometric scaling approach	OLS						response mapping	non-parametric cross-tabulation; psychometric scaling approach	Expected value	Externally validated by {Luo, 2015 #501}		Externally validated by Luo, N., Cheung, Y. B., Ng, R., & Lee, C. F. (2015). Health Qual Life Outcomes, 13, 166.
	Vera-Llonch, M., Massarotti, E., Wolfe, F., Shadick, N., Westhovens, R., Sofrygin, O., Maclean, R., Li, T., & Oster, G. (2008). Cost-effectiveness of abatacept in patients with moderately to severely active rheumatoid arthritis and inadequate response to tumor necrosis factor-alpha antagonists. J Rheumatol, 35(9), 1745-1753. Vera-Llonch, M., Massarotti, E., Wolfe, F., Shadick, N., Westhovens, R.,…	{Vera-Llonch, 2008 #479;Vera-Llonch, 2008 #480}	Health assessment questionnaire (HAQ)	Health assessment questionnaire (HAQ)	EQ-5D	Rheumatoid arthritis	Musculoskeletal	~19,000	Unclear: Appears to be sample means for each group								Unclear: Appears to be sample means for each group			Pennington et al {Pennington, 2014 #443} compare performance against different mapping algorithms and assess impact on an economic model.	Pennington et al (2014, Value Health, 17, 762-771) compare performance against different mapping algorithms and assess impact on an economic model.
	Versteegh M. M., Leunis A., Luime J. J., Boggild M., Uyl-de Groot C. A., Stolk E. A. (2012). Mapping QLQ-C30, HAQ, and MSIS-29 on EQ-5D. Med Decis Making. 32 (4), 554-68.	{Versteegh, 2012 #221}	EORTC Quality of Life Questionnaire (QLQ-C30)	EORTC Quality of Life Questionnaire (QLQ-C30)	EQ-5D	Multiple myeloma and non-Hodgkin lymphoma	Cancer	661	OLS	OLS									{Versteegh, 2010 #243} externally validated and used to explore how poor predictions are for those in poor health. Also externally validated by: {Crott, 2014 #371}{Doble, 2014 #395;Doble, 2016 #492}. MSIS-29 algorithm was externally validated by {Ernstsson, 2017 #641}.	{Versteegh, 2010 #243} externally validated and used to explore how poor predictions are for those in poor health. Externally validated by {Crott, 2014 #371}{Doble, 2016 #492} and {Marriott, 2017 #535}. MSIS-29 algorithm was externally validated by {Ernstsson, 2017 #641}.	Versteegh (Versteegh, MM et al. (2010). Health Qual Life Outcomes. 8, 141) externally validated and used to explore how poor predictions are for those in poor health. Also externally validated by: Crott, R. (2014) Expert Rev Pharmacoecon Outcomes Res 1-8; and Doble, B., & Lorgelly, P. (2016). Qual Life Res, 25(4), 891-911; Marriott, E-R et al. (2017). Journal of Medical Economics, 20, 193-199. MS…
		{Versteegh, 2012 #221}	Health assessment questionnaire (HAQ)	Health assessment questionnaire (HAQ)	EQ-5D	Arthritis	Musculoskeletal	186	OLS	OLS
		{Versteegh, 2012 #221}	Health Assessment Questionnaire (HAQ), SF-36, Hospital Anxiety and Depression Scale (HADS) & Disease Activity Score (DAS28)	Health Assessment Questionnaire (HAQ), SF-36, Hospital Anxiety and Depression Scale (HADS) & Disease Activity Score (DAS28)	EQ-5D	Arthritis	Musculoskeletal	186	OLS	OLS
		{Versteegh, 2012 #221}	MSIS-29	MSIS-29	EQ-5D	Multiple sclerosis	Central nervous system	723	OLS	OLS
	Versteegh M. M., Rowen D., Brazier J. E., Stolk E. A. (2010). Mapping onto Eq-5 D for patients in poor health. Health Qual Life Outcomes. 8, 141.	{Versteegh, 2010 #243}	Health Assessment Questionnaire (HAQ)	Health Assessment Questionnaire (HAQ)	EQ-5D	Patients with and without rheumatoid arthritis	Various	493	OLS	OLS									The authors themselves do not recommend using this algorithm to predict utilities as some participants had RA while others did not. Evaluate various other mapping models	The authors themselves do not recommend using this algorithm to predict utilities as some participants had RA while others did not. Evaluate various other mapping models	The authors themselves do not recommend using this algorithm to predict utilities as some participants had RA while others did not. Evaluate various other mapping models.
		{Versteegh, 2010 #243}	EORTC QLQ-C30	EORTC QLQ-C30	EQ-5D	Multiple myeloma	Cancer	661	OLS; (separate models for patients with high and low scores)	OLS							(separate models for patients with high and low scores)		{Doble, 2016 #492}		Coefficients presented in Table 4. Externally validated in the same paper and by: Doble, B., & Lorgelly, P. (2016). Qual Life Res, 25(4), 891-911.
	Wailoo, A., Hernandez Alava, M., & Escobar Martinez, A. (2014). Modelling the relationship between the WOMAC Osteoarthritis Index and EQ-5D. Health Qual Life Outcomes, 12, 37.	{Wailoo, 2014 #636}	Western Ontario and McMaster Universities Osteoarthritis Index (WOMAC)	Western Ontario and McMaster Universities Osteoarthritis Index (WOMAC)	EQ-5D	Hip or knee osteoarthritis	Musculoskeletal	7072	Mixture model								Mixture model			Externally validated by {Kiadaliri, 2016 #531}. Calculator predicting utilities is available at: http://hqlo.biomedcentral.com/articles/10.1186/1477-7525-12-37	Externally validated by Kiadaliri and Englund (2016, Health and quality of life outcomes, 14, 141). Calculator predicting utilities is available at: http://hqlo.biomedcentral.com/articles/10.1186/1477-7525-12-37
	Wailoo, A., Hernandez, M., Philips, C., Brophy, S., & Siebert, S. (2015). Modeling Health State Utility Values in Aukylosing Spondylitis: Comparisons of Direct and Indirect Methods. Value Health, 18(4), 425-431.	{Wailoo, 2015 #419}	Bath Ankylosing Spondylitis Disease Activity Index (BASDAI) and Bath Ankylosing Spondylitis Functional Index (BASFI)	Bath Ankylosing Spondylitis Disease Activity Index (BASDAI) and Bath Ankylosing Spondylitis Functional Index (BASFI)	EQ-5D	Ankylosing spondylitis	Musculoskeletal	1615	Bespoke mixture, Generalized Ordered probit								Bespoke mixture, Generalized Ordered probit			Hernandez et al. 2013a; Hernandez et al, 2013b
	Whynes, D. K., Sprigg, N., Selby, J., Berge, E., & Bath, P. M. (2013). Testing for Differential Item Functioning within the EQ-5D. Med Decis Making, 33(2), 252-260.	{Whynes, 2013 #265}	Modified Rankin Scale (mRS)	Modified Rankin Scale (mRS)	EQ-5D	Stroke	Cardiovascular	1462 patients	OLS	OLS
		{Whynes, 2013 #265}	Modified Rankin Scale (mRS), Barthel Index and Zung Depression	Modified Rankin Scale (mRS), Barthel Index and Zung Depression	EQ-5D	Stroke	Cardiovascular	1462 patients	OLS	OLS
	Wijeysundera H. C., Tomlinson G., Norris C. M., Ghali W. A., Ko D. T., Krahn M. D. (2011). Predicting EQ-5D utility scores from the Seattle Angina Questionnaire in coronary artery disease: a mapping algorithm using a Bayesian framework. Med Decis Making. 31 (3), 481-93.	{Wijeysundera, 2011 #155}	Seattle Angina Questionnaire (SAQ)	Seattle Angina Questionnaire (SAQ)	EQ-5D	Coronary artery disease	Cardiovascular	1555	OLS; Tobit	OLS					Tobit						Algorithm was applied to secondary data from a variety of trials in: Wijeysundera, HC. et al. (2014). Clinicoecon Outcomes Res, 6, 253-268.
	Williamson I., Benge S., Barton S., Petrou S., Letley L., Fasey N., et al. (2009). A double-blind randomised placebo-controlled trial of topical intranasal corticosteroids in 4- to 11-year-old children with persistent bilateral otitis media with effusion in primary care. Health Technol Assess. 13 (37), 1-144. AND Dakin H., Petrou S., Haggard M., Benge S., Williamson I. (2010). Mapping analyses to…	{Williamson, 2009 #237}{Dakin, 2010 #1}	OM8-30 (disease-specific otitis media instrument)	OM8-30 (disease-specific otitis media instrument)	EQ-5D	Children with otitis media	Ear, nose and throat	212	OLS	OLS									EQ-5D results presented only in Williamson 2009; further detail on methods in Dakin 2010	EQ-5D results presented only in Williamson 2009; further detail on methods in Dakin 2010	EQ-5D results presented only in Williamson 2009; further detail on methods in Dakin 2010.
		{Williamson, 2009 #237}{Dakin, 2010 #1}	OM8-30 (disease-specific otitis media instrument)		HUI2	Children with otitis media	Ear, nose and throat	218	OLS; GLM; 2-part	OLS	GLM		2-part						Final HUI results and methods shown in Dakin 2010	Final HUI results and methods shown in Dakin 2010	Final HUI results and methods shown in Dakin 2010.
		{Williamson, 2009 #237}{Dakin, 2010 #1}	OM8-30 (disease-specific otitis media instrument)		HUI3	Children with otitis media	Ear, nose and throat	205	OLS; GLM; 2-part	OLS	GLM		2-part
	Wolfe F., Michaud K., Wallenstein G. (2010). Scale characteristics and mapping accuracy of the US EQ-5D, UK EQ-5D, and SF-6D in patients with rheumatoid arthritis. J Rheumatol. 37 (8), 1615-25.	{Wolfe, 2010 #3}	Health Assessment Questionnaire (HAQ)	Health Assessment Questionnaire (HAQ)	EQ-5D	Rheumatoid arthritis	Musculoskeletal	10895	OLS; fractional polynomial regression	OLS							fractional polynomial regression
		{Wolfe, 2010 #3}	Health Assessment Questionnaire (HAQ)		SF-6D	Rheumatoid arthritis	Musculoskeletal	10895	OLS; fractional polynomial regression	OLS							fractional polynomial regression
	Wu E. Q., Mulani P., Farrell M. H., Sleep D. (2007). Mapping FACT-P and EORTC QLQ-C30 to patient health status measured by EQ-5D in metastatic hormone-refractory prostate cancer patients. Value Health. 10 (5), 408-14.	{Wu, 2007 #23}	Functional Assessment of Cancer Therapy - Prostate (FACT-P)	Functional Assessment of Cancer Therapy - Prostate (FACT-P)	EQ-5D	Prostate cancer	Cancer	276	OLS; 2-part; median regression	OLS			2-part				median regression		Comment/correction in {Cella, 2012 #234}	Comment/correction in {Cella, 2012 #234}	Comment/correction in Cella, D et al. (2012). Value Health. 15, 783-4; author reply 785.
		{Wu, 2007 #23}	FACT-P and EORTC Quality of Life Questionnaire (QLQ-C30)	FACT-P and EORTC Quality of Life Questionnaire (QLQ-C30)	EQ-5D	Prostate cancer	Cancer	276	OLS; 2-part; median regression	OLS			2-part				median regression		Comment/correction in {Cella, 2012 #234}	Comment/correction in {Cella, 2012 #234}
	Xie F., Pullenayegum E. M., Li S. C., Hopkins R., Thumboo J., Lo N. N. (2010). Use of a disease-specific instrument in economic evaluations: mapping WOMAC onto the EQ-5D utility index. Value Health. 13 (8), 873-8.	{Xie, 2010 #242}	Western Ontario and McMaster Universities Osteoarthritis Index (WOMAC)	Western Ontario and McMaster Universities Osteoarthritis Index (WOMAC)	EQ-5D	Knee osteoarthritis	Musculoskeletal	258	OLS; CLAD	OLS				CLAD						Externally validated by {Kiadaliri, 2016 #531}.	Externally validated by Kiadaliri and Englund (2016, Health and quality of life outcomes, 14, 141).
	Young, M. K., Ng, S. K., Mellick, G., & Scuffham, P. A. (2013). Mapping of the PDQ-39 to EQ-5D scores in patients with Parkinson's disease. Qual Life Res, 22(5), 1065-1072.	{Young, 2013 #211}	39-item Parkinson’s Disease Questionnaire (PDQ-39)	39-item Parkinson’s Disease Questionnaire (PDQ-39)	EQ-5D	Parkinson's disease	Central nervous system	80	OLS; response mapping	OLS						response mapping		Highest probability
	Abbreviations for source and target instruments: 15D*, 15 dimensional instrument (www.15d-instrument.net); EORTC*, European Organization for Research and Treatment of Cancer; EQ-5D*, EuroQoL 5 dimensions (3-level version unless otherwise specified, www.euroqol.org); EQ-5D-5L*, EuroQoL 5 dimensions 5-level version (www.euroqol.org); EQ-5D-Y, EuroQoL 5 dimensions youth version; HUI*, Health Utiliti…
	Abbreviations for mapping methods: CLAD, censored least absolute deviation; GEE, generalised estimating equations; GLM, generalised linear model; GLS, generalised least squares; OLS, ordinary least squares.
	Other abbreviations: HESG, Health Economists' Study Group (conference); HUI*, Health Utilities Index (fhs.mcmaster.ca/hug); iHEA, International health economics Association.
	* A set of direct valuations are available for the source instrument. Depending on circumstances, it may therefore be preferable to use direct valuations rather than mapping.
	Disclaimer: While we have made every effort to ensure that the information included here is accurate and that all published mapping studies are included, neither we nor HERC accept responsibility for any errors, omissions, inaccuracies or any consequences arising from the use of this database. If you identify an error in the information presented here, or if you know of a study that we have not y…
